# Supplementary material for: Bionic sensing system and characterization of exhaled nitric oxide detection based on canine olfaction
Source: PLoS One. 2022 Dec 19;17(12):e0279003. doi: 10.1371/journal.pone.0279003 (PMC9762597; doi:10.1371/journal.pone.0279003)
Supplement: S1 Table — (XLSX) [file pone.0279003.s001.xlsx]

## Sheet: Sheet1
Table S1.Test results of sensing system mimicking canine nasal
Serial number	Factor				Voltage value (V)
	A(mm)	B（mm）	C(L/min)	D
1	20	20	0.5	1	6.20662
2	20	25	1	2	6.33847
3	20	30	1.5	3	6.28331
4	30	20	1	3	6.27044
5	30	25	1.5	1	5.99348
6	30	30	0.5	2	5.72452
7	40	20	1.5	2	6.04887
8	40	25	0.5	3	5.98307
9	40	30	1	1	5.94015
