# Supplementary material for: Bionic sensing system and characterization of exhaled nitric oxide detection based on canine olfaction
Source: PLoS One. 2022 Dec 19;17(12):e0279003. doi: 10.1371/journal.pone.0279003 (PMC9762597; doi:10.1371/journal.pone.0279003)
Supplement: S2 Table — (XLSX) [file pone.0279003.s002.xlsx]

## Sheet: Sheet1
Table S2. Test results of Sensing system mimicking canine ethmoturbinate
Serial number	Factor				Voltage value (V)
	E	F	G (mm)	H
1	1	2	2	1	6.56409
2	1	4	3	2	6.30913
3	1	8	4	3	6.4422
4	2	2	3	3	6.4362
5	2	4	4	1	6.4899
6	2	8	2	2	6.63888
7	3	2	4	2	6.32775
8	3	4	2	3	6.43846
9	3	8	3	1	6.46294
