# Supplementary material for: Bionic sensing system and characterization of exhaled nitric oxide detection based on canine olfaction
Source: PLoS One. 2022 Dec 19;17(12):e0279003. doi: 10.1371/journal.pone.0279003 (PMC9762597; doi:10.1371/journal.pone.0279003)
Supplement: S3 Table — (XLSX) [file pone.0279003.s003.xlsx]

## Sheet: Sheet1
Table S3. Mean value
NO gas concentration	Chamber A (V)	Chamber B (V)	Chamber C (V)
15ppb	4.17258	4.20447	4.27579
30ppb	4.50872	4.5316	4.53903
45ppb	4.74371	4.77428	4.79446
