# Supplementary material for: Bionic sensing system and characterization of exhaled nitric oxide detection based on canine olfaction
Source: PLoS One. 2022 Dec 19;17(12):e0279003. doi: 10.1371/journal.pone.0279003 (PMC9762597; doi:10.1371/journal.pone.0279003)
Supplement: S4 Table — (XLSX) [file pone.0279003.s004.xlsx]

## Sheet: Sheet1
Table S4. Variance value
NO gas concentration	Chamber A	Chamber B	Chamber C
15ppb	0.000294	1.74e-05	4.44e-06
30ppb	6.33e-05	5.63e-06	1.08e-05
45ppb	4.94e-05	3.16e-05	9.42e-06
