# Supplementary material for: Bionic sensing system and characterization of exhaled nitric oxide detection based on canine olfaction
Source: PLoS One. 2022 Dec 19;17(12):e0279003. doi: 10.1371/journal.pone.0279003 (PMC9762597; doi:10.1371/journal.pone.0279003)
Supplement: S5 Table — Experiment of optimal parameter selection for the canine-mimicking nasal cavity. (XLSX) [file pone.0279003.s005.xlsx]

## Sheet: Sheet1
Table S5. Sensor response voltage of experiment 1
1	2	3	4	5	6	7	8	9
4.0233	4.01866	4.01434	4.02386	4.01995	4.02043	4.02874	4.01169	4.01762
4.05002	4.04922	4.03386	4.01674	4.02577	3.9506	3.98419	4.03369	4.04666
4.05698	3.98738	4.04818	4.08554	3.81068	4.13051	3.781	3.97883	3.84044
4.10098	4.03386	3.89563	3.95283	4.07929	3.62941	4.08914	4.14729	4.0541
4.09434	3.76732	4.10194	3.85052	4.1668	3.95035	4.0717	3.80356	4.10049
4.02594	3.98394	4.08946	4.09985	3.80244	3.94859	4.09018	4.19073	3.9969
4.07786	4.00786	4.08681	4.02346	4.20705	3.96363	3.94267	3.95595	3.86196
3.84804	4.01394	4.10018	4.13993	3.9909	3.92323	4.13641	4.25072	3.85236
4.05026	3.75652	4.12745	4.13281	4.18097	4.10761	4.12705	4.08658	4.11241
4.05554	4.0181	4.13937	4.14849	4.28976	3.91955	3.98898	3.94659	4.08242
3.8342	3.98427	4.29248	4.00994	4.36871	3.96723	4.13777	3.86139	4.12481
3.85507	4.12401	4.26248	4.24728	4.33103	3.42311	4.25616	4.26024	4.1025
3.90275	4.11529	4.2564	4.2616	4.31032	4.0093	4.31536	4.19905	4.1025
4.10529	4.15673	4.28064	4.42215	4.29488	4.0117	4.00746	4.11953	4.13561
4.10226	3.97546	4.34047	4.21016	4.37735	3.96963	4.34271	4.20993	4.11553
4.07474	4.14201	4.3216	4.25344	4.40399	4.01186	4.38911	4.19289	3.85244
4.18857	3.79292	4.37327	4.254	4.44735	4.02986	4.37103	3.96891	4.09729
4.20729	4.17489	4.37735	4.32864	4.37423	4.00026	4.20745	4.17697	4.09577
4.22896	3.96099	4.33136	4.32392	4.47086	4.07794	4.46862	4.13289	3.68173
4.19617	4.16201	4.40783	4.28192	4.56398	4.0445	4.29384	3.82004	3.88891
4.10873	4.19233	4.38791	4.35175	4.58101	4.07698	4.30376	4.12881	4.11905
4.01258	4.01594	4.39343	4.35039	4.60021	4.07194	4.51558	4.17001	4.11785
4.33535	4.23784	4.37615	4.43111	4.59413	4.0717	4.49686	4.04722	4.07378
4.26304	4.20577	4.24848	4.42039	4.68149	4.00434	4.45167	4.23	4.0597
4.39191	4.34063	4.48678	4.51334	4.65829	4.12929	4.51318	4.23288	4.15441
4.23872	4.3112	4.50622	4.29024	4.69548	3.91315	4.54494	4.22081	4.11881
4.42815	4.38095	4.46438	4.71252	4.74084	4.13825	4.4603	4.26448	4.20833
4.42279	4.38455	4.4687	4.28648	4.69252	4.06026	4.08122	4.17809	4.19673
4.19361	4.42207	4.49982	4.2456	4.74444	4.21617	4.5071	3.84284	4.29464
4.5187	4.45134	4.42783	4.61501	4.80084	3.96979	4.26856	4.26184	4.272
4.45054	4.49102	4.45958	4.67973	4.86075	4.13409	4.54846	4.06866	4.30352
4.52958	4.47926	4.44303	4.66293	4.7302	4.27872	4.5199	4.26592	4.12153
4.41535	4.48278	4.13737	4.7666	4.81635	4.31408	4.54862	3.98738	4.30416
4.36463	4.35871	4.27464	4.55302	4.85163	4.34671	4.40119	4.30568	4.43727
4.57517	4.19857	4.50046	4.73836	4.7238	4.33071	4.56829	4.13105	4.35783
4.61245	4.4967	4.15233	4.82795	4.76724	4.38599	4.59917	4.35543	4.28256
4.64757	4.70812	4.56342	4.82539	4.87899	4.40543	4.59885	4.31448	4.47238
4.44263	4.64325	4.56262	4.84571	4.67021	4.23264	4.62653	4.29792	4.54574
4.64677	4.68877	4.55438	4.84659	4.89987	4.37223	4.66453	4.32815	4.36503
4.84507	4.74708	4.59805	4.88427	4.77684	4.46726	4.37959	4.0473	4.5339
4.81323	4.82891	4.65597	4.69109	4.95394	4.5071	4.52574	4.07154	4.55878
4.64325	4.74012	4.62717	4.94834	4.98554	4.26448	4.57205	4.30312	4.64109
4.83435	4.61245	4.51134	4.89179	5.00498	4.11657	4.69484	4.3232	4.59357
4.73828	4.86675	4.65285	4.7266	4.96418	4.45758	4.49158	4.43695	4.48046
4.88475	4.88523	4.67197	4.82283	4.99962	4.48406	4.47966	4.35535	4.64685
4.96354	4.76796	4.65693	5.04514	4.77772	4.30352	4.68853	4.45535	4.75628
4.97666	4.90507	4.67141	5.11009	5.02922	4.54414	4.64637	4.42519	4.73732
4.9705	5.0197	4.73572	4.96658	5.02738	4.57486	4.43559	4.47758	4.74988
4.84219	5.01034	4.45575	5.09537	5.04058	4.63477	4.65493	4.43431	4.91723
4.99962	5.0421	4.70108	5.06793	5.0541	4.41087	4.64373	4.49174	4.26696
5.08129	4.9781	4.64373	5.17968	5.07521	4.61853	4.50678	4.54134	4.82987
5.0093	5.08737	4.7846	5.36975	5.10857	4.50238	4.48926	4.43351	5.02282
4.94138	4.89531	4.82955	5.34151	5.15569	4.64253	4.70204	4.59621	4.86323
5.02562	4.89347	4.79532	5.27224	5.20192	4.64429	4.70556	4.59629	5.11953
5.06609	5.12017	4.73788	5.37959	5.18024	4.66493	4.68061	4.64453	5.21472
5.08129	4.94786	4.85683	5.35111	4.88531	4.66157	4.67349	4.64021	4.9589
5.06889	5.2228	4.90755	5.35159	5.19688	4.71284	4.71428	4.70236	5.18752
5.19808	5.18008	4.87099	5.32655	4.71372	4.72396	4.52878	4.67309	5.26144
4.94898	5.17537	4.50942	5.19576	5.29063	4.7434	4.61621	4.73388	5.30879
4.93163	5.28824	4.67509	5.37639	5.32207	4.67533	4.72692	4.7374	5.14641
5.14369	5.29519	4.88395	5.42223	5.10761	4.54406	4.75692	4.73676	5.34623
4.93611	5.32055	4.9333	5.44214	5.08889	4.7178	4.81187	4.71292	5.43334
5.19952	5.35031	5.10977	5.29232	5.37143	4.69492	4.81835	4.70796	4.90683
4.82155	5.1924	5.07505	5.46414	5.27392	4.7126	4.86219	4.80196	5.50206
5.0201	5.41374	5.18432	5.5143	5.10553	4.71196	4.7098	4.42871	5.5251
5.23816	5.38575	5.03978	5.40471	5.36647	4.35303	4.87491	4.75596	5.61013
5.23696	5.21304	5.20536	5.56429	5.36751	4.73716	4.92115	4.84715	5.59917
5.19616	5.46358	5.21928	5.58189	5.34175	4.76396	4.87067	4.85715	5.67404
5.05274	5.03778	5.1704	5.38279	5.30319	4.75572	4.83667	4.81835	5.26472
5.26776	5.4711	5.18168	5.51382	5.45718	4.50358	4.15961	4.92746	5.63093
4.9389	5.42478	5.2748	5.40127	5.43878	4.50614	4.76476	4.96162	5.65037
5.30279	5.48702	5.30231	5.55069	5.47094	4.65645	4.90875	4.94458	5.65317
5.26488	5.4799	5.12201	5.57381	5.4695	4.10234	4.72028	4.75524	5.74484
5.37383	5.47894	5.36295	5.57189	5.53214	4.77332	4.88203	4.54982	5.45862
5.13817	5.5319	5.33111	5.46038	5.30111	4.73836	5.02082	4.90723	5.78852
5.24536	5.53245	5.35799	5.48974	5.57181	4.74892	4.92802	4.73764	5.65285
5.42174	5.31295	5.32103	5.73476	5.56221	4.80699	4.9973	4.85771	5.73036
5.21056	5.57877	5.2684	5.64741	5.53094	4.80715	4.82435	4.89499	5.94042
5.44006	5.54117	5.23464	5.77348	5.5015	4.86411	4.9517	4.77364	5.9153
5.45262	5.59141	5.2404	5.7662	5.55781	4.21209	5.03266	4.91283	5.94866
5.40455	5.51926	5.49326	5.57477	5.60405	4.7926	4.98506	4.95762	5.92322
5.47478	5.59413	5.47814	5.73852	5.59149	4.59877	4.80771	4.92563	5.78244
5.51622	5.70684	5.5251	5.78651	5.57757	4.7846	4.79132	5.01826	5.66228
5.4963	5.63829	5.26336	5.68484	5.35767	4.85619	4.96378	4.66941	5.95538
5.50934	5.37823	5.27592	5.75668	5.66277	4.65757	4.99314	4.82443	5.9209
5.48862	5.5067	5.36983	5.54501	5.67156	4.60661	4.97914	4.87339	5.87339
5.49142	5.71308	5.52446	5.78732	5.6766	4.88451	4.98266	4.98626	5.88819
5.5099	5.66005	5.26632	5.7774	5.60949	4.66941	4.98482	4.73668	5.57205
5.33607	5.79003	5.37143	5.87307	5.6586	4.87203	4.9657	4.9549	5.99426
5.56925	5.74124	5.56829	5.84291	5.67772	4.70116	5.0401	4.92107	5.9693
5.53981	5.84163	5.56501	5.85923	5.6922	4.71852	4.99546	4.93203	5.97522
5.56725	5.6858	5.56893	5.85723	5.70228	4.68597	5.06889	5.05401	6.0369
5.55101	5.78732	5.2532	5.57501	5.65956	4.84867	4.63541	4.84595	5.9893
5.52014	5.53285	5.52534	5.51926	5.63725	4.97346	5.09625	4.82963	5.97002
5.68516	5.77916	5.59373	5.90243	5.67628	4.70508	5.12641	5.02138	5.94322
5.58421	5.62989	5.52566	5.93634	5.67668	4.95658	5.07705	4.93682	5.9697
5.57413	5.81987	5.43038	5.95802	5.68156	4.80508	5.09641	5.03714	5.94226
5.60533	5.80715	5.15081	5.96202	5.71372	5.01226	5.06537	5.04906	5.9893
5.66629	5.7386	5.57821	5.67796	5.69572	4.83915	4.79596	4.9413	5.81579
5.66836	6.07105	5.61317	5.89819	5.63989	4.98362	4.89355	4.84499	5.9789
5.67828	5.93762	5.61725	5.96642	5.70356	5.07105	5.13873	4.84539	5.79779
5.66852	5.55933	5.62285	5.775	5.4543	5.10185	5.06609	4.80404	5.9885
5.66629	5.78059	5.6646	6.09641	5.56525	5.05209	5.09713	5.15761	5.78027
5.4591	6.04081	5.65989	6.04713	5.79227	4.82299	5.0137	4.98386	5.98434
5.7274	6.04473	5.64445	6.04545	5.82515	4.74452	5.13113	4.81787	5.9093
5.73444	5.98594	5.63765	6.22672	5.78484	4.94026	5.18256	5.10057	5.86259
5.72636	5.98538	5.68756	6.05265	5.80971	5.07513	5.11857	5.0017	6.01058
5.5407	5.75572	5.72636	6.06849	5.83667	5.11537	5.13313	4.74716	5.96338
5.49694	5.96754	5.55429	6.12977	5.66277	5.12529	5.17457	4.86275	5.96746
5.61597	5.98106	5.77932	6.07305	5.79867	5.11233	5.11489	4.84091	5.94858
5.76324	5.95618	5.74764	6.11209	5.84907	5.09497	5.15273	4.57566	5.97514
5.56021	5.64765	5.73156	6.11881	5.88723	4.82747	5.12225	5.09313	5.9517
5.70396	5.93682	5.48166	6.05169	5.88371	5.05633	5.09297	5.09937	6.0093
5.7242	5.9985	5.67332	5.90827	5.86779	5.05977	5.11377	5.07225	5.99698
5.69124	5.9693	5.81339	5.98906	5.715	5.09801	5.13409	5.11921	5.94138
5.62421	5.9589	5.7866	6.09817	5.74188	4.93218	5.14785	5.07265	5.97994
5.56837	5.95386	5.80147	5.72116	5.94794	4.93834	5.07793	5.09361	5.88915
5.61885	5.82147	5.83139	5.70596	5.95466	5.05738	5.14073	4.95978	5.43486
5.65764	6.0061	5.77348	5.79603	6.00258	5.03666	5.17736	5.12713	5.61981
5.48246	6.05065	5.83603	5.78244	5.99058	4.82563	5.16705	5.1784	5.77172
5.75604	6.08817	5.76084	6.01474	5.56661	5.10161	4.91411	4.99866	5.89803
5.54293	6.03705	5.79731	6.09089	5.43566	4.72844	4.8102	5.12785	5.63893
5.78876	5.83387	5.84723	6.06929	5.61093	5.12273	5.13505	4.9673	5.9501
5.82795	6.05225	5.83147	5.87683	5.85915	5.10521	5.10409	5.13609	5.79523
5.44678	5.91618	5.86259	5.97762	5.60773	5.05849	5.18512	5.19456	5.75852
5.61293	5.90651	5.77316	5.81547	5.97082	4.9593	5.19824	4.75796	5.9385
5.7702	5.82483	5.90275	6.08201	5.94114	4.95698	5.16657	5.20816	5.9669
5.81259	6.04417	5.7174	6.09177	5.99322	4.95914	4.99258	5.05849	6.00306
5.58853	5.80995	5.75012	5.7058	6.0237	5.06873	5.17657	5.21376	5.77628
5.65413	5.85579	5.9113	6.07185	5.9257	5.04394	5.13913	5.2376	5.72108
5.68612	6.03937	5.97802	6.02218	5.98434	5.09209	5.20392	5.232	5.67396
5.72788	5.9965	5.98026	6.06545	5.93258	5.02146	5.19016	5.21864	6.00642
5.86947	6.14233	5.78932	5.84099	5.67188	5.08137	4.64141	5.27312	5.91562
5.76316	6.05745	6.0181	5.82251	5.68668	4.9681	5.12081	5.2376	5.9281
5.15257	6.13601	5.84355	5.80651	5.87787	5.02042	5.12713	5.21176	5.89315
5.44454	6.15064	5.92802	5.84603	5.84675	5.02554	4.90515	5.21696	5.97714
5.78099	6.14992	6.04089	5.64525	5.84035	5.04993	5.17241	5.21112	5.86851
5.83051	6.15449	6.01562	6.05025	5.93026	5.04434	5.01762	5.19792	5.93954
5.87115	6.08369	5.83419	6.04209	5.88883	5.04546	5.22888	5.22472	5.93858
5.63125	6.13969	5.89931	6.09889	5.7258	5.03994	5.18048	5.19488	5.9589
5.89611	6.10089	5.77996	6.12161	5.90451	5.00194	4.96562	5.2308	5.99402
5.65501	6.05305	5.97498	6.09473	5.9513	4.99802	4.89115	4.9769	5.84091
5.88203	6.13041	5.81947	5.7546	5.83859	4.98274	5.27456	5.21064	5.79155
5.91946	5.97642	5.98786	5.82115	5.51398	5.08329	5.2372	5.25464	5.90651
5.81899	6.04681	5.60885	5.6818	5.85027	5.07569	5.26264	4.92315	6.0081
5.9225	5.97754	6.00226	6.17808	5.86731	4.84803	5.31247	5.28016	5.84219
5.76204	6.18888	5.98802	6.11745	5.9021	4.71796	5.08561	5.2688	6.04993
5.88307	6.20296	6.0029	6.11761	5.82971	5.10665	5.00114	5.29711	6.00042
5.25376	6.22104	5.64605	6.13553	5.78507	5.09521	5.26184	5.30223	6.03785
5.73244	6.10057	5.95378	6.12497	5.46126	5.12361	5.266	4.95482	6.05049
5.7798	6.20512	5.61093	6.18832	5.78067	5.14129	5.25912	4.98234	5.7858
5.96202	6.11441	5.39743	5.82187	5.73708	4.78276	5.24696	5.2904	5.89467
5.93754	6.31495	6.04721	6.01026	5.87523	5.11713	5.31759	5.10801	6.04481
5.70708	6.28144	5.80611	6.01994	5.57869	5.14801	5.04242	5.31631	6.07553
5.96154	6.32223	5.87571	6.10337	5.55205	4.91499	5.32487	5.32103	6.05897
6.00578	6.2612	5.66148	5.74276	5.84555	5.10633	5.16808	5.26136	6.07713
5.89987	6.26272	5.76644	6.15937	5.87971	5.14001	5.11305	5.31271	5.96794
5.97018	6.1536	5.9109	5.86011	5.84451	5.18648	5.36943	5.30215	5.87539
6.07817	6.25504	6.02146	6.19904	5.88771	5.09457	5.30623	5.2852	6.00562
6.10665	6.06705	6.04673	6.2836	5.85139	5.09793	4.95266	5.2668	6.06617
6.02674	5.739	6.01098	6.24496	5.81635	5.21584	5.02234	5.31583	5.81995
5.87403	6.31847	6.03369	6.25896	5.70364	5.04721	5.24552	4.97498	6.15264
5.89299	6.31895	5.99874	6.23488	5.85699	5.2076	4.92411	5.15577	5.99786
6.06689	6.30943	5.99058	6.30615	5.723	5.00298	5.30991	5.40303	6.02578
5.9753	6.16392	6.07105	6.24624	5.59029	5.1932	5.16953	5.35847	6.02593
5.9953	6.15344	6.04617	6.22024	5.86579	5.18928	5.35431	5.35663	6.07649
6.16896	6.39942	6.08785	6.29079	5.91298	5.1772	5.17216	5.30951	5.40255
6.14801	6.10617	6.00746	6.2324	5.92666	5.19888	5.33879	5.33727	6.10129
6.17072	6.2672	6.13801	6.1976	5.84291	5.05018	5.2872	5.33111	6.05337
6.23064	6.32151	6.14257	6.2216	5.75356	5.1992	5.36255	5.36279	5.85699
6.1932	6.34023	6.14809	6.2108	5.87067	5.17105	5.31551	5.34471	5.54094
6.30735	6.32959	6.11569	6.24632	5.76244	4.99746	5.31079	5.03778	6.02074
5.99786	6.33823	6.15881	5.93066	5.72212	5.15057	5.30919	5.39583	5.53301
6.1836	6.32591	5.71452	6.28488	5.89955	4.97362	5.05009	5.36711	5.98762
6.10185	6.33079	6.22968	5.9441	5.89443	5.10497	5.23952	5.25872	5.97266
6.13321	6.35679	6.00618	6.06993	5.37471	5.25488	5.27744	5.23376	6.01858
6.20776	6.17024	6.2236	6.2236	5.88987	5.2724	5.27528	5.22272	5.90059
6.242	6.35463	6.02865	6.2528	5.88651	5.31423	5.24808	5.35191	5.9493
6.22464	6.37919	6.26192	6.30855	5.79147	5.29016	5.26912	5.13825	5.96786
6.16856	6.32263	6.06345	6.28256	5.44702	5.21352	5.12025	5.11977	5.96546
6.23456	6.32207	6.24304	6.32015	5.98882	5.21272	5.16913	5.27328	5.92682
5.9989	6.29927	6.12721	6.34791	5.96514	5.2128	5.04306	5.02906	5.9429
5.9809	6.05329	6.27719	6.21632	5.86163	5.22384	5.27312	5.06505	5.9257
6.24232	6.29167	6.20928	6.36575	5.92514	5.32327	5.15065	5.31535	5.98842
6.2064	6.31215	6.23008	6.27607	5.79299	5.28432	5.09505	5.29087	5.96522
6.16888	6.12625	6.06729	6.32759	5.97834	5.32439	5.17577	5.32407	5.96346
6.04513	6.28311	6.29143	6.2164	5.84771	4.98234	5.03834	5.17793	5.90107
6.20208	5.9581	6.4255	6.33303	5.9345	5.37471	5.26296	5.28904	5.665
5.88275	6.27839	6.34103	6.32343	5.36743	5.27576	5.28744	5.19648	5.91778
6.2508	6.34487	6.11041	6.15801	5.80955	4.74356	5.03322	5.27128	5.91682
6.06441	6.28615	6.34839	6.28048	5.85131	5.30127	5.25176	4.62453	5.92226
6.18144	6.32279	6.32399	6.27272	6.08105	5.30159	5.31999	5.22568	5.93258
6.20888	6.10657	6.17248	6.24496	5.99474	5.2184	5.15177	5.13185	5.65693
6.1896	6.30351	6.29319	6.26416	6.02418	5.34031	5.30871	4.87363	5.6686
6.15777	6.13633	5.93002	5.9265	5.99282	5.25648	4.98114	5.12873	5.83083
6.18	6.28224	5.9909	5.89003	6.05937	5.47102	4.88995	5.12025	5.88827
6.2536	6.31295	6.32607	6.25056	5.99458	5.48502	5.04218	5.13849	5.88035
6.18664	6.29239	6.30335	6.26072	6.05489	5.54406	5.27776	5.18504	5.80923
5.93514	5.61117	6.27919	6.266	5.81499	5.44782	4.91403	5.16153	5.88307
5.75236	6.06697	6.17512	5.86539	6.01754	5.30735	4.87739	5.13937	5.92962
5.82219	6.13305	6.22176	6.18328	5.79523	5.52214	5.25192	5.17152	5.87507
6.15801	6.27112	6.12257	6.31159	5.9785	5.51678	5.18528	5.15585	5.87355
6.16552	6.05129	6.12225	6.0077	5.95026	5.1812	5.26824	5.11793	5.89747
6.27407	6.26176	6.16936	6.20464	5.59349	5.26352	5.25144	5.04378	5.715
6.18992	6.30319	6.08393	6.16224	5.92266	5.21056	5.14281	5.15881	5.87731
6.05521	6.10329	6.14952	6.2288	5.63101	5.5219	5.2228	5.19272	5.87683
6.18496	6.2532	5.9245	6.00554	6.00274	5.32839	5.2388	5.09881	5.85635
6.15545	5.98314	6.2328	6.17704	5.91682	5.12921	4.90291	4.83923	5.82475
6.25032	6.03569	6.2392	6.07969	5.7542	5.47862	5.18792	5.16433	5.69836
6.17904	6.01066	6.21736	5.95618	5.95922	5.47046	5.30479	5.13865	5.87499
6.2576	6.23928	6.13393	6.27128	5.9589	5.27176	5.2728	4.82043	5.67748
6.20056	6.05177	6.30111	6.17008	5.77132	5.12785	5.29992	5.15113	5.89699
6.22928	6.2276	6.24048	6.2544	5.97298	5.43894	5.29247	5.03466	5.87227
6.22768	6.24232	6.03202	5.93234	5.78172	5.43606	5.26552	5.21216	5.84323
6.2272	6.24256	5.93562	6.30543	5.80883	5.36695	5.18696	5.13577	5.54789
6.2172	6.29479	6.23888	5.9853	5.73604	5.34095	5.21592	5.14513	5.88139
6.23888	6.25568	6.1944	6.26376	6.02114	5.14105	5.08585	5.19224	5.7642
6.17952	6.25152	5.48854	6.06057	5.7458	5.06177	5.09585	5.18168	5.83715
6.13073	5.64869	6.09137	6.27184	6.05953	5.08041	5.05361	5.15705	5.52614
6.10233	6.29263	6.09841	6.25624	5.88515	5.30263	5.31399	5.17608	5.6658
6.14129	6.33415	5.90346	6.12297	5.9813	4.96434	5.01858	5.21328	5.84923
6.12721	6.27839	6.14801	6.28647	5.91378	5.33191	5.29432	5.21104	5.89323
6.23688	6.2456	5.95194	6.33695	5.82203	5.08057	5.2792	5.31167	5.89043
6.2148	6.21392	6.12481	6.29519	5.96338	5.27408	5.28544	5.26512	5.82419
5.93578	6.16352	6.20184	6.06561	5.96466	5.2732	5.2708	5.33535	5.91666
5.86683	6.06913	5.9741	6.32815	5.94682	5.17568	4.64813	5.1896	5.74364
6.17928	6.29343	6.23224	5.92458	5.90322	5.16625	5.31487	5.38711	5.81123
6.2276	6.29983	6.26912	6.27552	5.63277	5.17424	5.29911	5.36247	5.57797
6.21944	6.24992	6.25208	6.22432	5.75564	5.00482	5.27288	5.30072	5.57461
6.08785	6.26176	6.22008	6.25056	5.97418	4.94306	5.30559	5.12617	5.69964
6.23056	6.30167	5.9581	6.32295	5.82843	5.11753	5.33231	5.09121	5.57381
6.21168	6.2692	6.24408	5.62493	6.05137	5.18024	5.06097	5.35319	5.85811
6.2728	6.26304	6.29143	6.36007	5.74924	5.19888	5.25488	5.30903	5.87083
6.06041	6.03554	6.2608	6.31559	6.04161	5.12137	5.27664	5.32727	5.45486
6.24736	6.35055	6.35511	6.29023	5.54933	5.16345	4.94594	5.30359	5.84899
6.1892	5.81075	6.10361	6.40782	6.07545	5.16457	5.28944	5.30287	5.71684
6.20984	6.24232	6.48006	6.29519	5.90395	5.14153	5.23944	5.32495	5.85003
6.10561	6.23704	6.20176	6.30927	5.2872	5.17544	4.86883	5.35839	5.90163
6.24816	6.10913	6.12393	6.30535	6.04649	5.21456	5.29432	5.37671	5.79155
6.10945	6.30863	6.37023	6.29023	5.99874	5.13409	5.31527	5.35847	5.84867
6.21912	6.20088	6.39511	6.29207	5.95938	5.13193	5.2568	5.30799	5.83179
6.04193	6.26848	5.97322	5.99858	5.74708	5.15121	5.34343	5.30487	5.94058
5.85139	6.05905	6.45006	6.18256	6.00922	5.14961	5.2544	5.10049	5.66221
6.25832	6.25264	6.44246	5.96258	5.77076	5.07657	5.05265	4.90507	5.88499
6.23376	6.33647	6.41966	6.17824	6.07073	5.01202	5.04713	5.12577	5.69748
5.96394	6.14569	6.16632	6.2044	6.05497	5.16521	5.35967	5.29648	5.88275
6.30455	6.14937	6.27176	6.17264	6.03817	5.15201	5.41158	5.30703	5.84867
6.37359	6.19136	6.45838	5.95186	6.04793	4.78988	5.23472	5.20712	5.78923
6.35087	6.32863	6.24904	6.18744	6.02274	5.14473	5.33487	5.32551	5.81163
6.31743	6.35367	6.40855	6.11177	6.08433	5.18744	5.26328	5.31495	5.52854
6.10993	6.36919	6.51782	6.15696	5.86779	5.09361	4.9333	5.28248	5.87115
6.36895	6.2732	6.49078	5.98298	5.78428	5.14009	4.96666	5.28536	5.65925
6.34575	6.37703	6.20976	6.21184	5.81483	5.15281	5.31111	5.27472	5.83875
6.08073	6.31607	6.47702	6.14449	5.84395	5.15441	5.29479	5.31031	5.77932
6.33119	6.30031	6.31727	6.21008	6.00818	5.17633	5.30056	5.22608	5.61845
6.29607	6.30111	6.5179	6.24248	5.85299	4.93698	5.26336	5.28008	5.81083
6.12905	6.00746	6.27463	6.1656	5.75412	5.17561	5.29263	5.28728	5.82499
6.33903	6.28296	6.4819	6.19912	5.91474	5.10041	5.27744	5.27832	5.91291
6.30687	6.29215	6.18144	6.09497	6.07585	5.15017	5.33255	5.10713	5.84323
6.24992	5.95386	6.46526	6.2232	6.05441	5.15489	5.35295	5.2888	5.68228
6.29655	6.16464	6.46446	6.19232	5.93562	4.75628	5.34423	5.34879	5.83219
6.35471	6.28703	6.24896	6.22536	5.88571	5.14729	5.2812	5.31191	5.88979
6.28456	6.24936	6.27904	6.06985	6.10065	4.9557	5.08233	5.25264	5.89251
6.26008	6.28111	6.4611	6.17704	5.73004	5.17865	5.34647	4.92571	5.87107
6.25344	6.12145	6.39935	6.2496	6.04057	5.16833	5.41983	5.15081	5.88971
6.22728	6.24952	6.24584	6.19008	6.04409	5.14529	5.20848	4.92995	5.84835
6.19128	6.32863	6.38383	6.20912	6.02354	5.13473	5.39455	5.30199	5.85107
5.59005	6.07729	6.35135	6.08329	6.09329	4.97162	5.38951	5.24072	5.90787
6.19912	6.31431	6.1532	6.21896	5.78627	5.1696	5.34911	5.06321	5.76692
6.27712	6.39455	6.36263	6.18536	5.76956	5.15617	5.34823	5.28784	5.91946
6.25968	6.33127	6.35103	6.23656	6.16424	5.06081	5.33879	5.31207	5.77388
6.02146	6.13481	6.32863	6.28488	5.95602	5.14977	5.30839	5.17905	5.89155
6.22208	6.33327	5.9973	6.28479	6.15184	4.86675	5.36919	5.10257	5.89467
6.25112	5.88171	5.93538	6.15737	6.15609	4.95874	5.06705	5.30631	5.60701
6.20216	6.28224	6.14928	6.27368	6.09641	5.14585	5.31783	5.11025	5.84179
6.25016	6.23768	6.37743	6.28496	6.07137	5.08633	5.31431	5.17544	5.76164
6.15672	6.24424	6.34303	5.97386	6.10881	5.41678	5.32111	5.07937	5.7486
5.89715	6.226	6.37439	6.19072	5.93898	4.92971	5.18704	5.29568	5.85627
5.98458	6.24896	6.38615	6.30527	5.96362	5.25864	5.24504	5.34455	5.88435
6.1828	6.2384	6.2812	6.34975	6.12001	5.24296	5.28288	5.17352	5.89379
6.20944	6.20704	6.36807	5.97674	5.76596	5.4571	5.28448	5.32975	5.87939
6.14529	6.24832	6.35287	6.22448	5.88163	5.01226	5.27048	5.30223	5.87347
6.12081	6.14657	6.1964	5.7362	5.94386	5.38127	5.28216	5.04202	5.87955
6.11169	6.07729	6.32023	6.06081	6.07521	5.31479	5.05945	5.35583	5.85467
5.77556	6.21888	6.11305	6.10321	5.88115	5.06993	5.31575	5.08425	5.87491
6.176	6.31911	6.26944	6.28687	6.10233	4.93986	5.21584	4.75972	5.95338
6.07457	6.33775	6.25912	5.99962	6.03034	5.24968	5.13769	5.03506	5.89187
6.21136	6.08785	6.12113	6.33111	6.04193	5.00826	5.28288	5.26424	5.88779
6.19264	6.30423	6.29487	6.30687	5.62677	5.29152	5.09393	5.28871	5.89811
5.88835	6.17896	6.14809	6.17184	5.89379	5.23912	5.28616	5.27208	5.61229
5.81851	6.29663	6.30431	6.44406	6.00634	5.08737	5.19328	5.12545	5.77428
6.00954	6.32567	6.29639	6.39351	5.99794	5.22824	5.28424	5.2588	5.94594
5.98154	6.30255	6.32631	6.44062	5.98426	5.23144	5.20376	5.09993	5.85875
6.18528	6.34855	6.28671	6.47678	5.98762	5.24608	5.23824	5.1708	5.7122
6.20208	6.37503	6.13465	6.40182	5.64933	5.18976	4.99658	5.22536	5.84587
6.07681	6.27008	6.23344	6.42302	5.98466	5.21488	5.18096	5.18656	5.92034
6.16672	6.11497	6.33151	6.47862	5.75868	5.20648	5.20176	5.34087	5.79195
6.14449	5.95066	6.10665	6.46198	5.95138	5.05401	5.25488	5.32639	5.54877
6.12145	6.34031	6.35271	6.44302	5.95274	5.12601	5.2216	5.30919	5.90059
6.08993	6.19176	6.01554	6.16344	5.95162	5.10953	5.26696	5.29448	5.89283
6.10761	6.20584	6.35039	6.44846	5.67204	4.86923	5.30207	5.27976	5.84003
5.93922	6.15409	6.11009	6.38343	5.99682	5.12793	5.2504	5.30183	5.83603
6.09569	6.15496	6.39391	6.40151	5.92306	4.94002	5.05849	5.33975	5.79547
6.09385	6.32015	6.31271	6.47398	5.96474	4.51238	5.26088	5.08617	5.7458
6.06409	6.35215	5.82275	6.39079	5.79667	4.95274	5.2668	5.11065	5.78059
6.10273	6.1856	6.30263	6.37279	5.85619	4.97298	5.22488	5.25096	5.79179
5.79187	6.30487	6.01914	6.20816	6.00018	5.14057	5.22904	5.24952	5.66709
6.07649	6.30527	6.32343	6.25992	6.0137	4.92826	5.29152	5.25776	5.82299
6.02474	6.32815	6.19856	6.22024	5.82531	5.244	5.35647	5.22712	5.76828
6.01802	6.29935	6.35655	6.39087	5.78076	5.03018	5.27752	5.28248	5.81763
6.02905	6.34775	6.29895	6.22696	5.40935	5.12545	5.11345	5.23736	5.89323
5.86811	6.28695	6.23568	6.28599	6.04793	5.15841	4.59861	5.33383	5.82227
6.10625	6.31263	6.41462	6.37927	6.02546	5.14049	5.30703	5.34471	5.79883
6.09321	6.09201	6.3991	6.2428	6.00834	5.11009	5.26328	5.38599	5.62165
5.7574	6.13777	6.09401	6.37223	6.04489	5.16081	5.29936	4.94818	5.82691
5.9253	6.27376	6.40294	6.36383	6.0317	4.91467	5.31759	5.29183	5.43446
6.13745	6.34351	6.13905	6.43182	6.00482	5.10977	5.30719	5.36327	5.83339
6.08553	6.32423	6.26216	6.39623	5.693	5.13833	5.29871	5.03522	5.53974
6.09081	6.34463	6.40815	6.4199	5.65309	4.80955	5.09417	5.4471	5.85635
6.08961	6.21128	6.46006	6.37727	5.6986	4.90571	5.2748	5.19144	5.85363
5.89139	6.30447	6.4343	6.38175	6.01322	4.9601	5.14281	5.44774	5.5323
6.12929	6.12841	6.43806	6.14001	5.96882	4.92507	5.16936	5.38111	5.86331
6.13505	6.06401	6.44574	6.35215	6.0285	4.92411	5.38887	5.35007	5.86451
6.07913	6.33583	6.45934	6.27935	5.96562	5.27264	4.72684	5.04482	5.76644
6.11985	6.38495	6.28008	6.21	6.04641	4.98226	5.10489	5.10121	5.93666
6.15088	6.42278	6.43142	6.13129	6.12913	5.266	5.45438	5.40143	5.87187
5.90747	6.2092	6.274	6.29431	6.01962	5.26848	5.50894	5.44294	5.88651
6.13089	6.41926	6.40479	6.33135	6.06681	5.1912	5.46774	5.2892	5.63493
6.11713	6.47382	6.41614	6.07289	6.06873	5.24536	5.46742	5.41542	5.7466
6.11457	6.28559	6.46974	6.30383	6.06081	5.27552	5.10953	5.39503	5.87379
6.15512	6.22304	6.10089	6.26368	5.86379	5.28008	5.40703	5.40119	5.88771
6.16672	6.17648	6.45406	6.37087	6.05889	5.26632	5.38175	5.4139	5.87163
6.21376	6.27447	6.42774	6.30287	5.72916	5.23528	5.43038	5.41662	5.85267
6.12673	6.40991	6.09889	6.32615	5.94018	5.17472	5.39055	5.39159	5.56229
6.07681	6.39575	6.41702	6.29999	6.02825	5.02746	5.43182	5.40943	5.84027
6.21576	6.42774	6.31527	6.2568	5.97634	5.13049	5.51742	5.44646	5.86115
6.23192	6.40871	6.29751	6.29367	5.91003	5.05025	5.13681	5.28887	5.88475
6.19528	6.25112	6.28399	6.20384	5.91298	5.23496	5.43726	5.33007	5.53381
6.20744	6.23744	6.41686	6.28663	5.86515	5.16169	5.39279	5.41415	5.90226
5.87683	6.39159	6.2508	6.16424	5.92874	4.9433	5.4471	5.00578	5.86643
5.9317	6.37087	6.36895	6.33671	5.91347	5.30359	5.49038	5.32687	5.89939
6.13217	6.39007	6.18208	6.37311	5.90386	5.14785	5.4671	5.37607	5.72964
5.82035	6.11433	6.39463	6.35071	5.96474	5.32199	5.44718	5.34199	5.76796
6.1772	6.10913	6.39503	6.31455	5.86931	5.04274	5.2268	5.37799	5.9601
6.21496	6.36311	6.29407	6.2212	5.90547	5.06489	5.4275	5.36575	5.86819
5.92458	6.37151	6.32031	6.28528	5.93586	5.30967	5.35479	5.14329	5.90763
6.18064	6.40022	6.27599	6.24344	5.69668	5.12337	5.44134	5.35079	5.68356
6.12065	6.39791	6.20976	6.07305	5.75876	5.35319	5.31127	5.41735	5.93882
5.97434	6.45958	6.36455	6.22656	6.06921	5.36527	5.45774	5.37503	5.90867
5.9733	6.45342	6.27463	6.25808	6.02234	5.20888	5.32447	5.23184	5.71948
6.18016	6.2384	6.40583	6.09225	6.04545	5.35711	5.5003	5.12257	5.79795
6.11825	6.51158	6.22328	6.29039	6.02402	5.35975	5.34631	5.37559	5.84739
6.28623	6.14281	6.09537	6.24456	5.65341	5.32943	5.44422	5.36951	5.81283
6.20944	6.25064	6.30183	6.24376	5.9793	5.33783	5.43726	5.39999	5.83603
5.9825	6.4219	6.30727	6.05113	5.73524	5.31623	5.14561	5.42406	5.77716
6.20096	6.41398	6.13233	6.32311	5.84563	5.26784	4.95282	5.44934	5.83259
6.23392	6.1652	6.12265	6.41942	6.03378	5.2452	5.24144	5.35727	5.84467
6.23384	6.22624	6.34319	6.32591	5.96634	5.32703	5.30623	5.43318	5.86243
6.01122	6.43214	6.29631	6.30887	5.98514	5.27608	5.41894	5.38519	5.69364
6.23088	6.36439	6.30815	6.12121	5.95554	5.33927	5.18128	5.0545	5.84019
6.20008	6.42478	6.33231	6.28	6.01794	5.33767	5.31511	5.25952	5.64581
6.14089	6.2532	6.32935	5.97234	6.01434	5.06057	5.44558	5.39519	5.91066
6.22496	6.12169	6.30359	6.31783	6.04017	5.12561	5.23696	5.38647	5.89707
5.9953	6.39271	6.21312	6.31511	6.09745	4.98378	5.38935	4.48934	5.71828
6.19896	6.25648	6.09145	6.38455	6.03658	5.34775	5.40103	5.05633	5.88051
6.19472	6.33415	6.2392	6.08505	6.03665	5.20144	5.39143	5.32991	5.93994
6.17544	6.12745	6.17512	6.30895	6.09049	5.27384	5.41767	5.00698	5.32231
5.76788	6.32215	6.29871	6.36855	6.08865	5.00042	5.39199	5.39175	5.99274
6.14665	6.37815	6.30359	6.34031	5.7722	5.32359	5.37207	5.2416	6.12241
6.23736	6.35127	6.32255	6.1896	6.11945	5.10273	5.15241	5.40279	5.99882
6.2288	6.37975	6.25104	6.27384	6.00594	5.15073	5.46102	5.36831	5.6862
6.26984	6.17856	6.09225	5.86243	5.9981	5.2012	5.06361	5.07385	6.00602
6.19616	6.41054	6.25432	6.16552	5.98402	5.34439	5.25424	5.40727	5.99954
6.28343	6.0157	6.39503	6.34047	5.9929	5.20472	5.38399	5.38327	6.02482
6.04233	6.09273	6.30591	6.32999	6.00698	5.05706	5.38399	5.44918	6.00914
5.88171	6.2652	6.1664	6.25976	6.07889	5.26608	5.48926	5.33879	5.94338
6.22488	6.32815	6.33903	6.39167	5.92834	5.29167	5.2012	5.37615	5.77388
6.20088	6.34335	6.31727	6.27256	5.98738	4.96818	5.50782	5.04474	5.9197
6.13377	5.99706	6.28975	6.37967	5.97554	5.32695	5.48462	5.29896	5.7418
6.15745	6.16408	6.30335	6.38007	5.79755	5.31551	5.11121	5.31655	6.01818
6.2392	6.17352	6.1796	6.31967	6.03122	5.30231	5.4747	5.33295	6.04081
6.22456	6.18976	6.39071	6.30487	5.98586	5.05818	5.11721	4.97354	5.80987
6.12049	6.15264	6.35407	6.38631	6.01282	5.05049	5.52678	5.30047	6.04393
6.07153	6.44302	6.31607	6.38143	5.89859	5.34815	5.50934	5.31895	5.84739
6.23328	6.38927	6.03841	6.33983	5.93498	5.36535	5.47574	5.31719	5.81091
6.2288	6.19328	6.16129	6.21592	6.05489	5.38719	5.40079	5.32063	6.10145
6.17296	6.39295	6.32087	6.33591	6.05617	5.33735	5.32031	5.13289	5.90339
5.88891	6.29935	6.12865	6.37575	6.12777	5.29464	5.26872	5.21944	6.05489
6.2172	6.33567	6.14329	6.2568	5.95522	5.12897	5.25264	5.15065	6.05481
6.18088	6.31351	5.98834	6.2368	6.04721	5.29031	5.40775	5.37591	6.04097
6.2212	6.37919	6.33215	6.13409	6.06585	5.31535	5.26728	5.43758	6.12241
6.23968	6.27928	6.33383	6.31447	6.02538	5.30959	5.47054	5.22624	6.12305
6.21504	6.35167	6.32263	6.32599	5.84875	5.21304	5.4811	5.37855	6.12273
6.2036	6.37567	6.09193	6.2684	6.02801	5.24792	5.4895	5.37551	6.11737
6.05633	6.37951	6.32623	6.36127	6.09321	5.32079	5.45102	5.29896	6.08689
6.23824	6.29735	6.37399	6.40663	6.07889	5.27032	5.41686	5.36039	6.06953
5.72604	6.31575	6.33559	6.36071	6.06593	5.31799	5.24632	5.34927	6.06473
6.07969	6.29391	6.34103	6.34511	6.07193	5.06337	5.44246	5.36239	6.05993
5.95274	6.46086	6.39271	6.33487	6.0073	5.29319	5.12577	5.21864	6.0285
6.22864	6.34375	6.15393	6.37919	6.10049	5.27392	5.40727	5.34335	5.84075
6.16208	6.35903	6.30583	5.96642	5.96954	5.32303	5.37303	5.21872	5.97866
6.19456	5.96258	6.09633	6.30679	5.7778	5.31095	5.37007	5.02186	5.98594
6.20128	6.36943	6.06793	6.31415	6.16049	5.12393	5.30319	5.40615	5.79883
6.22872	6.34951	6.30111	6.07633	6.19936	5.29408	5.41606	5.28871	5.96162
6.01842	6.15569	6.13697	5.96122	5.80931	5.22504	5.38215	5.10497	5.96226
6.24376	6.15777	6.31375	6.33711	5.64677	5.34415	5.33959	5.31431	5.97122
6.20904	6.34623	6.31263	6.23968	5.90243	5.21016	5.34487	5.34079	6.00018
5.90634	6.34175	6.34767	6.25512	6.07881	5.2736	4.98962	5.20112	5.97458
6.22944	6.33591	6.35143	6.06689	5.98802	5.13353	5.31703	4.85843	5.98818
6.2048	6.27944	6.39871	6.33223	6.32519	5.26104	5.29383	5.39231	5.70012
6.12937	6.33791	6.21184	6.08801	6.11345	5.24496	4.9905	5.36975	6.01626
6.23288	6.35687	6.35959	6.27232	5.82715	5.0357	5.17016	5.37015	5.67452
5.92058	6.35607	6.01882	6.28911	6.10137	5.21448	5.2904	5.35063	5.96178
6.20408	6.32375	6.18272	6.12489	6.11153	5.26984	5.09817	5.37959	6.02602
5.98298	6.31359	6.37215	6.2536	5.93194	5.26208	5.07521	5.17225	5.99314
6.24312	6.07257	6.40639	6.25928	5.85715	5.15001	5.29	5.38055	6.05841
6.22952	6.38391	6.14945	6.32223	6.09641	5.2636	5.32191	5.37343	5.46374
6.27895	6.27272	6.33615	6.32279	5.97666	4.96906	5.31415	5.23144	5.77476
5.90627	6.31159	6.13417	6.30183	6.12529	4.93363	5.34775	5.35767	5.9401
5.99602	6.32535	5.72796	6.30799	5.85779	4.94474	5.33727	5.31679	5.93834
6.2536	6.34271	6.27696	6.36647	5.86299	5.02898	5.25904	5.29624	6.0029
6.04145	6.12809	6.19392	6.24016	6.04545	5.22296	5.00754	5.2444	5.98762
5.98242	6.39007	6.31767	6.29055	6.08577	5.19408	5.37351	5.27848	6.01346
6.20304	6.38695	6.25952	6.29847	6.11881	4.74364	5.40407	4.86347	5.79403
6.2132	6.52614	6.25176	6.27527	6.10529	5.10457	5.32319	5.2788	5.86635
6.19248	6.26608	6.26576	6.28512	6.10257	5.22136	5.40055	5.31215	5.69884
6.28839	6.49894	6.13649	6.32023	6.11585	5.24264	5.22384	5.06153	5.99122
6.20656	6.47974	6.25288	6.22976	5.97778	5.23584	5.19408	5.36799	5.98554
6.06865	6.50526	6.30111	6.27759	6.10097	5.24288	5.16777	5.00714	6.05409
6.30903	6.43734	6.2316	6.29495	6.08521	5.1984	5.37591	5.40303	6.02914
6.31207	6.44838	6.25872	6.25488	5.97866	4.97914	5.34295	5.08785	6.06737
6.30383	6.24848	6.27024	6.08473	6.07505	5.16057	5.32207	5.33039	6.02945
6.30455	6.49102	6.29215	6.33903	6.04737	5.18504	5.13145	5.34495	6.05577
6.22696	6.42414	6.02658	6.03674	5.85395	4.86187	5.4399	5.24424	5.97586
5.85075	6.29071	6.08793	6.06033	6.13665	5.06745	5.41446	5.00266	6.13465
6.21624	5.87163	6.24568	6.26048	6.06297	4.90987	5.36871	5.38191	6.17264
6.24992	6.26224	5.767	6.09057	6.07369	5.11225	5.44142	5.31927	6.15801
6.2272	6.39271	6.21184	6.34135	5.86747	4.91779	5.4391	5.17296	6.10225
6.19744	6.36199	6.09713	6.19272	5.49534	5.11113	5.41582	5.08121	6.14593
5.99138	6.39559	6.14273	6.25368	6.10641	5.10161	5.19936	5.37031	5.74404
5.9973	6.23376	6.14897	6.32567	5.78723	5.08233	5.39831	5.36151	5.9917
6.13409	6.44126	5.84251	6.36983	6.10145	4.87459	5.41094	5.17016	6.19376
6.19424	6.24192	6.33055	6.27024	5.91994	4.88539	5.40999	5.23992	6.14001
6.18944	6.11953	6.01058	6.33319	5.85659	4.94434	5.43766	5.32959	6.11481
6.28951	6.4855	6.39966	6.29119	6.08785	5.11449	5.48726	5.14105	6.13721
6.18584	6.34215	6.02745	6.28064	5.86803	5.0369	5.37975	5.17497	5.90538
6.30623	6.42422	6.22088	5.98802	5.94234	5.11225	5.35567	5.2776	6.11665
6.31719	6.46126	6.31943	6.2712	5.84587	4.9453	5.43046	5.02922	6.03585
6.33703	6.39359	6.35471	6.10313	5.86179	5.08345	5.36175	5.2412	6.172
6.30927	6.4655	6.35567	6.30951	5.97922	5.08257	5.22128	4.83531	6.10209
6.18264	6.38055	6.4171	6.27503	6.05209	5.03106	5.39495	5.2656	5.83939
6.32439	6.37095	6.10313	6.14513	6.10345	4.9865	5.16169	5.27864	5.92226
6.22648	6.35135	6.34199	6.04601	6.01874	5.09049	5.33239	4.70372	6.07617
6.2676	6.38455	6.45278	6.27688	6.07393	4.90027	5.4631	5.24232	6.09873
6.28783	6.34215	6.41654	6.19312	6.07065	4.83547	5.39495	5.2648	5.90275
6.27696	6.41726	6.40574	6.23704	6.06809	5.09273	5.24104	4.65069	6.12513
6.30143	6.31567	6.42134	6.20872	6.10433	5.15545	5.4287	5.21376	6.12793
6.28959	6.13753	6.44422	6.02274	5.87179	4.95762	5.41575	5.17225	6.10977
6.32319	6.58701	6.43046	6.2396	6.11617	5.07425	5.27272	5.14345	6.06953
6.27376	6.51646	5.88835	5.99274	6.06065	5.21488	5.39639	5.17288	6.09193
6.57693	6.37551	6.39111	6.22304	6.05905	5.26056	5.41143	5.19728	6.10537
6.31511	6.48342	6.2148	6.26208	6.05593	5.21352	5.13449	5.16329	5.6754
6.34655	6.43654	6.48734	6.33351	6.06473	5.20088	5.01386	5.196	6.05689
6.36695	6.34327	6.33151	6.06033	6.03153	5.22296	5.04114	5.18704	6.02426
6.29455	6.27048	6.24056	5.83587	5.87923	5.28016	5.05169	5.22888	5.94618
6.36623	6.43278	6.32207	6.34487	6.06865	5.29031	5.32103	5.23832	5.87571
6.33215	6.4291	6.31583	6.01106	6.12985	5.27264	5.08953	4.9797	5.86515
6.29895	6.39399	6.38607	6.22144	6.07961	5.24192	5.28944	5.2112	6.02865
6.4155	6.37543	6.40311	6.31543	6.15329	5.13673	5.29943	4.96498	6.03705
6.42398	6.44038	6.13489	6.32775	6.0137	5.29399	5.18464	4.85635	6.04377
6.28552	6.45262	6.35471	6.1928	6.06385	5.04802	5.34631	5.11753	5.90667
5.9369	6.4331	5.96538	6.37023	6.07193	5.29216	5.30271	5.12017	6.07633
6.29215	6.15081	6.12969	6.164	5.86939	5.32591	5.32599	5.16257	5.80515
6.05025	6.34303	6.30119	6.10817	6.10737	5.28672	5.29047	5.16297	6.08465
6.2512	6.35951	6.33591	6.09105	6.12385	5.32167	5.05169	5.16329	6.07313
6.24592	6.33895	6.03641	6.15761	5.9493	5.08433	5.12145	4.94154	6.01306
6.25744	6.41087	6.35159	6.34023	6.19264	5.10785	5.31631	5.25248	6.04945
6.2192	6.44606	6.36327	6.33167	5.9705	5.21384	5.33079	5.10873	5.88443
6.07025	6.42078	6.35983	6.35415	6.17792	5.18568	5.30887	5.25944	6.07761
6.14905	6.35287	6.35583	6.07897	6.08641	5.28	5.03546	5.27224	6.03889
6.30071	6.38847	6.29071	6.28999	6.11105	4.66293	5.0053	5.21432	5.86019
6.21232	6.32415	6.35807	6.03217	5.73004	5.15241	4.95778	4.67597	5.7554
6.20352	6.06841	5.96714	6.39999	6.13113	5.286	4.80356	5.23128	5.74852
6.31015	6.32183	6.08777	6.43278	6.11049	5.2844	5.33863	5.27888	5.95298
6.24088	6.33007	5.94498	6.33207	6.09321	5.09977	5.2824	5.27264	5.68092
6.25888	6.28647	6.30103	6.38399	5.86923	5.15089	5.08489	5.03482	5.95906
6.08329	6.35231	6.23232	6.44214	6.12265	5.0149	5.32751	5.27632	5.92802
6.27016	6.04033	6.27935	5.62613	5.79907	5.20576	5.31863	5.298	5.9101
6.28031	6.4279	6.05977	6.37367	5.84907	5.14481	5.46734	5.19152	5.90011
6.07025	6.16776	6.07769	5.90491	5.95626	5.01802	5.46446	5.31207	5.90482
6.10497	6.24824	6.26464	6.11905	5.85555	4.90699	5.23352	5.30767	5.90466
6.01186	6.26256	6.33687	6.30399	6.05081	5.16161	5.44486	5.27952	5.72036
6.20632	6.42614	6.31911	6.07777	6.05729	5.17593	5.34303	5.00906	5.96978
6.14833	6.41694	6.32551	6.36671	6.06657	5.16913	5.27408	5.22728	5.85931
6.28151	6.38943	6.31807	6.35327	6.05481	5.01034	5.38783	5.2396	5.89595
6.22	6.40686	6.31447	6.31359	6.04897	5.06705	5.44358	5.2328	5.88067
6.26152	6.37727	6.38743	6.35367	6.12281	5.21384	5.20264	5.28864	5.85811
6.05649	6.34151	6.28224	6.01322	6.09929	5.21848	5.39375	5.28752	5.89019
6.41422	6.4247	6.28735	6.37791	5.82243	5.1848	5.47222	5.25272	5.87131
6.27416	6.37343	6.164	6.4419	5.86251	5.27304	5.33087	5.30631	5.83875
6.2456	6.45822	6.17688	6.41662	5.88939	5.06081	5.34855	5.13065	5.77284
6.34271	6.08233	6.28055	6.44974	6.26224	5.27272	5.32807	5.30119	5.78404
6.23992	6.22408	6.36271	6.29127	6.07177	5.25984	5.45606	5.11289	5.57885
6.29967	6.49558	6.33887	6.42422	5.90123	5.2684	5.06817	5.36303	5.74684
6.27128	6.43262	6.29903	6.30495	6.09921	5.27952	5.13833	5.11433	5.63285
6.32079	6.14217	6.13489	6.37479	5.84875	5.29288	5.2732	5.32447	5.77836
5.83027	6.24808	6.30607	6.18432	6.02874	5.28368	5.40055	5.33407	5.75092
6.21592	6.4131	6.37375	6.38887	5.87219	5.0425	5.5135	5.37167	5.76764
6.22792	6.4967	6.35375	6.34143	5.92402	5.09761	5.49022	5.30455	5.67356
6.20912	6.43414	5.95466	6.09105	5.7398	5.1872	5.43566	5.36991	5.86899
6.224	6.49894	6.33119	6.37055	6.00386	5.19368	5.28792	5.12041	5.88883
6.26136	6.34055	5.9685	6.40414	6.0045	5.19792	5.46862	5.33719	5.86755
6.06761	6.53781	6.30999	6.30655	6.07473	5.226	5.45814	5.33239	5.89899
6.27032	6.22768	6.19136	6.30719	6.06721	5.21184	5.2676	5.15857	5.89875
6.30759	6.23496	6.27639	6.14729	6.03378	5.07369	5.37583	5.26536	5.80435
6.28783	6.20416	6.06281	6.37183	6.04745	5.23704	5.27736	5.36623	5.89579
6.27407	6.33583	6.05537	6.39239	5.80539	5.30631	5.37455	5.36591	5.89843
6.07889	6.5115	6.05009	6.34095	5.9933	5.26568	5.35199	5.31239	5.5343
6.28224	6.41822	6.27663	6.2732	6.01826	5.25384	5.44366	5.33559	5.84635
6.32039	6.41606	6.06369	6.36647	6.00314	5.29352	5.35047	5.05937	5.7662
6.25184	6.4139	6.33439	6.34871	5.99298	5.27056	5.48902	5.26944	5.79811
6.32039	6.40078	6.32415	6.00626	6.04057	5.13529	5.48582	5.12769	5.87059
6.33263	6.40055	6.31759	6.41358	6.01306	5.1816	5.48894	4.9953	5.80147
6.27832	6.45014	6.29767	6.34999	6.00634	5.2832	5.48526	5.35175	5.82867
6.35783	6.42806	6.38823	6.35847	5.9577	5.06105	5.4867	5.26264	5.70732
6.31487	6.4359	6.18488	6.08753	6.07753	5.06497	5.41463	5.32047	5.66645
6.26736	6.40534	6.08609	6.31063	5.75108	5.15481	5.4131	5.29824	5.57741
6.04497	6.42814	6.21568	6.35759	5.95418	5.11865	5.40231	5.16545	5.90691
6.29495	6.4467	6.30687	6.31807	5.95594	5.12841	5.40383	5.21176	5.80547
6.23792	6.12297	6.31087	6.23544	5.77804	5.17624	5.37367	5.25968	5.92002
6.24592	6.28671	6.28703	6.07497	5.90555	5.06433	5.41606	5.03562	5.78027
6.27136	6.43694	6.13889	6.29095	5.9417	5.1684	5.42606	5.24464	5.9289
6.01586	6.1824	6.29511	6.29759	5.96434	5.11033	5.40087	4.98698	5.74372
6.28632	6.43182	6.1708	6.25144	5.61597	5.21	5.44222	4.86091	5.89899
6.25328	6.5067	6.1552	6.05105	5.91514	5.1888	5.10993	5.14329	5.52118
6.27728	6.26928	6.30023	6.36103	5.89843	4.92931	5.41007	5.14897	5.81075
6.28743	6.2612	6.2504	6.36287	5.89499	5.05122	5.4455	5.16713	5.90371
6.29199	6.30295	6.37551	6.38967	5.92242	5.19312	5.42718	5.08097	5.81923
6.07969	6.4575	6.25408	6.15097	5.95994	5.13417	5.43054	4.95642	5.83723
6.31711	6.45566	6.08401	6.32343	5.91794	5.2892	5.35559	4.72428	5.79267
6.33551	6.32943	6.37215	6.52726	5.83923	5.28848	5.46966	4.92403	5.79499
6.27431	6.52829	6.31367	6.20552	5.93026	5.31863	5.30663	5.21	5.91834
6.10481	6.47902	6.272	6.30503	5.91722	5.29727	5.53622	5.01178	5.85787
6.08529	6.51382	6.30927	6.34567	5.95634	5.29047	5.282	5.22392	5.90939
6.03209	6.47318	5.94098	6.33615	5.74044	5.32151	5.47654	5.08713	5.92194
6.29543	6.17448	5.99618	6.35575	5.97546	5.25424	5.52838	4.99498	5.90346
6.31791	6.47486	6.27264	6.33767	6.0181	5.28768	4.98962	5.14513	5.93058
6.32671	6.46814	6.26344	5.59789	6.03785	5.28816	5.30599	5.27048	5.7274
5.99298	6.53141	6.09529	6.28839	6.04225	5.25264	5.40471	5.33887	5.9877
6.05209	6.25728	6.23072	6.15032	6.04577	5.31983	5.40919	5.09913	6.00074
6.35567	6.5003	6.29711	6.05881	6.01546	5.21312	5.22288	5.28072	5.79107
6.31039	5.83075	6.31167	6.25704	5.98898	5.35287	5.44086	5.27392	5.92586
6.1956	6.4635	6.00946	6.12521	6.00754	5.40511	5.32303	5.31759	5.94178
6.35471	6.43598	6.11241	6.24592	6.04585	5.45774	5.48606	5.35823	5.71124
6.24872	6.44662	6.29847	6.19912	6.04625	5.39239	5.43518	5.32351	5.96178
6.36599	6.28695	6.27192	6.28608	6.01922	5.44158	5.45478	5.38039	5.9869
6.06793	6.47606	5.94914	6.28735	6.01498	5.26792	5.24192	5.35303	6.00338
6.28503	6.47222	6.19848	6.29287	5.97034	5.33863	5.47702	5.33207	5.73492
6.32655	6.48798	6.22176	6.33447	5.93618	5.39799	5.13273	5.33511	5.91986
6.07553	6.47838	6.04249	5.99802	6.04561	5.44974	5.44582	5.33943	5.76236
6.36879	6.42366	6.22824	6.23328	5.9225	5.13409	5.08729	5.21592	5.90051
6.06817	6.46702	5.95434	6.2644	6.03433	5.46558	5.22736	5.2864	5.92274
6.35127	6.45814	6.1988	6.26592	6.06753	5.43942	5.44566	4.72396	5.70308
6.36087	6.27752	6.19568	6.32647	6.12921	5.20696	5.18976	5.01226	5.9449
6.10433	6.08961	6.29615	5.78139	6.09649	5.12665	5.36935	5.44646	5.90035
6.29207	6.41526	6.26224	6.36127	6.10361	5.37087	4.97578	5.37767	5.91195
6.26304	6.4379	6.19752	6.05993	6.10481	5.18888	5.22184	5.08193	5.72428
5.74668	6.38447	5.97202	6.03226	6.08073	5.2712	5.33967	5.44806	5.93106
6.07441	6.35903	6.19016	6.35039	5.63693	5.20176	5.28752	5.30519	5.73244
6.24992	6.39951	6.09969	6.174	6.12937	5.39391	5.0533	5.48782	5.87915
6.05425	6.14433	6.28479	6.18792	6.07737	5.15945	5.20456	5.5267	5.91418
6.24192	6.33663	6.12913	6.34639	5.76308	5.17889	5.22664	5.43878	5.87787
6.26864	6.38679	5.96594	6.33511	6.07681	5.40311	5.29472	5.42422	5.79043
6.19136	6.38407	5.97434	6.37247	5.85067	5.33191	5.29143	5.38471	5.88483
5.88083	6.33239	6.03817	6.41238	5.99658	5.31751	5.34719	5.34743	5.87667
6.00674	6.22288	6.20192	6.5051	6.06801	5.30215	5.3	5.18208	5.81939
6.19696	6.34047	6.18408	6.45214	6.05169	5.29671	5.33455	5.13809	5.66357
6.18824	6.32287	6.21936	6.37031	5.84387	5.18104	4.99866	5.21656	5.78939
6.17176	6.28432	6.18272	6.39543	5.83443	5.25584	5.36799	5.44982	5.78956
6.19376	6.10745	6.07849	6.12793	6.05497	5.29111	5.0349	5.24312	5.81315
6.16904	6.27176	6.14545	6.5271	6.08177	5.21392	5.09201	5.38031	5.74372
5.9397	6.32447	6.08225	6.41438	6.06105	4.94058	5.31055	5.37735	5.76236
5.61885	6.2688	6.21344	6.5159	6.06737	5.2812	5.35415	5.24032	5.82531
6.07409	6.29159	6.05905	6.46838	5.74156	5.2644	4.96138	5.35183	5.7414
5.93746	6.02522	6.23168	6.4703	6.09449	5.06401	5.31047	5.35975	5.78899
6.00386	6.30015	6.16376	6.4047	6.09025	5.24344	5.10057	5.31239	5.85115
6.2408	6.34327	6.19488	6.51294	6.12545	5.25616	5.32047	5.13689	5.65669
6.2144	6.34015	6.33991	6.01226	6.05425	5.20024	5.29648	5.09401	5.87603
6.29511	6.31903	6.18376	6.41518	5.98474	4.9473	5.08785	5.30463	5.94098
6.32527	6.26672	6.06441	6.42998	5.83723	5.266	4.98762	4.9713	5.6866
6.36503	6.23992	6.16768	6.28671	6.01282	5.2844	4.98258	5.10665	5.86819
6.27264	6.36231	5.85787	6.19784	5.86747	5.14953	5.20824	5.11321	5.75452
6.34615	6.14937	6.19432	6.24936	6.02114	5.22032	5.00226	5.32559	5.58965
6.37567	6.37087	6.0101	6.09321	6.01354	5.18648	5.38711	5.25384	5.59757
6.37903	6.34375	6.26824	6.33023	5.73076	4.89915	5.34703	5.20616	5.96138
6.05385	6.34583	6.06897	6.14625	6.08313	4.9817	5.21448	5.11145	6.0145
6.35679	6.36015	6.2368	6.30727	5.55685	5.07161	5.15409	5.21256	5.98658
6.36231	6.35647	6.27176	6.35359	6.07177	5.18512	5.03722	5.19696	5.98602
5.95778	6.33999	6.27736	6.01818	5.98962	5.28768	5.03066	5.07601	5.98482
6.33119	6.202	6.41654	6.29567	5.96098	5.17769	5.39919	5.27632	5.84619
6.04505	6.34943	6.38647	6.252	6.02026	5.28456	5.38647	5.25112	5.7758
6.11745	6.34703	6.15824	6.25344	5.54549	5.12393	5.35887	5.20272	6.00314
6.09633	6.10417	6.32695	6.28919	5.93794	5.21792	5.44182	5.22184	5.98634
6.36287	6.32535	6.38703	6.33471	5.96946	5.24152	5.34559	4.99154	6.00938
6.14145	6.40414	6.36031	6.19832	6.01658	5.35407	5.39911	5.26912	6.02002
6.05449	6.40022	6.38503	6.30079	5.87507	5.30871	5.40311	5.08945	5.80003
6.33687	6.42686	6.25792	6.24864	5.97314	5.20664	5.43038	5.28911	5.90883
6.14193	6.39175	6.35263	6.27647	5.97754	5.32583	5.38607	5.26768	6.08761
6.30671	6.4307	6.32823	6.2728	5.95866	4.94378	5.16641	5.32751	5.93482
6.33655	6.38175	6.36175	5.9293	5.93778	5.27192	5.19368	5.32903	6.03137
6.33159	6.39631	6.03153	6.30887	5.91962	5.26856	5.37007	5.26648	6.03282
6.02354	6.30887	6.35191	6.21664	5.53742	5.30951	5.22696	5.37039	6.04953
6.2812	6.28	5.97362	6.39255	5.87675	5.25168	5.35647	5.37975	6.04097
6.33447	6.10657	6.34303	6.32135	5.86251	5.34455	5.29247	5.12713	6.07801
6.29215	6.4279	6.27391	6.25696	5.7166	5.37815	5.14553	5.37543	6.01594
6.32455	6.4291	6.42798	6.04401	5.93026	5.33063	5.42886	5.41366	6.04177
6.33599	6.29191	6.29223	6.10001	5.62245	5.19608	5.17584	5.41118	6.00202
6.13609	6.38063	6.49382	6.34767	5.77108	5.39103	5.35127	5.09161	5.98594
6.29127	6.2048	6.49702	6.34799	5.99978	5.35015	5.37447	5.46326	5.94658
6.28695	6.24992	6.47694	6.00482	6.01322	5.38695	5.40951	5.01818	5.96266
6.29399	6.44974	6.42966	6.34815	5.95578	5.42446	5.2052	5.43534	5.9569
6.33207	6.21424	6.14465	6.36359	5.81139	5.38375	5.39663	5.40999	5.56725
6.10433	6.33895	6.03017	6.33791	5.92218	5.29328	5.32519	5.41486	5.88875
5.9793	6.51142	6.22968	6.28815	5.85347	5.32951	5.41678	5.5031	5.57197
6.34967	6.50438	6.39959	6.36431	5.98754	5.41319	5.48262	5.48998	5.9093
6.10345	6.75596	6.32471	6.34367	5.80051	5.33767	5.42942	5.21888	5.91746
6.38311	6.57349	6.31575	6.33983	5.79867	5.36319	5.4151	5.26864	5.9209
6.37567	6.54173	6.31359	6.19368	5.92098	5.28296	5.44334	5.43046	5.87499
6.41158	6.52829	6.32847	6.38991	6.06561	5.30223	5.4791	5.4199	5.91275
6.31911	6.4935	6.34559	6.38423	5.86419	4.95274	5.20208	5.41934	5.94458
6.33583	6.47414	6.32775	6.31975	5.92178	5.13801	5.41822	5.46398	5.90442
6.18512	6.53837	6.37279	6.36927	5.85579	4.89883	5.34967	5.50334	5.73596
6.14761	6.48646	6.32095	5.97114	6.03809	5.12377	5.47294	5.41047	5.94066
6.26992	6.41758	6.26712	6.32159	5.96634	5.2132	5.44262	5.36247	5.9385
6.22896	6.37399	6.43134	6.25088	5.73636	5.26552	5.54157	5.45494	5.91922
5.99698	6.30367	6.38335	6.30559	6.07553	4.95658	5.50702	5.45038	5.96162
6.24752	6.10217	6.37239	6.10497	6.04353	5.24008	5.44902	5.21384	5.15601
6.31503	6.4663	6.14273	6.31215	5.97074	5.14769	5.51534	5.44902	5.62413
6.2636	6.48374	6.22536	6.2296	6.08577	5.30351	5.49014	5.28991	5.60421
5.94122	6.12593	6.28367	6.18816	6.18064	5.32423	5.53637	5.38383	5.81235
6.12841	6.40534	6.31735	6.27552	6.12857	5.30215	5.59157	5.05521	5.57141
6.1816	6.41302	6.32575	6.25352	6.10841	5.11753	5.55861	5.31151	5.88875
6.21664	6.06681	6.07169	6.34239	5.92338	5.24272	5.60645	5.11401	5.91211
6.30231	6.40182	6.44966	6.10657	6.16664	5.25952	5.55381	5.30159	5.89835
6.32175	6.39567	6.38431	6.37247	5.91378	5.21112	5.39223	5.31951	5.82971
6.26536	6.39383	6.35215	6.222	5.89347	5.00922	5.34535	5.31375	5.87555
6.28895	6.09001	6.35991	6.35455	6.11793	5.13249	5.26312	5.12265	5.98218
5.90787	6.35935	6.36039	6.35567	6.13225	5.13681	5.39959	5.31663	5.66181
6.07033	6.28479	6.38895	6.38847	6.11953	5.10993	5.54038	5.30103	5.9013
6.256	6.40238	6.4611	6.37975	5.79459	5.17337	5.19904	5.01554	5.97402
6.02154	6.27552	6.268	6.18632	5.72972	5.13161	5.29096	4.84195	5.95154
6.2312	6.36655	6.45294	6.30711	5.83531	5.08873	5.4399	5.13977	5.82091
6.26624	6.35231	6.2828	6.25424	5.87155	4.94906	5.59333	4.91891	5.61853
6.26472	6.24104	6.04089	6.33119	6.05505	5.06697	5.59253	4.7562	5.91282
6.21112	6.38543	6.22912	6.14201	5.99466	5.05657	5.14521	5.05961	5.90371
6.20424	6.16376	6.45262	6.32175	6.03714	4.91667	5.54382	5.30231	5.83539
6.23192	6.40175	6.45886	6.32119	5.84899	5.11793	5.62101	5.20888	5.76532
6.23968	6.38863	5.70468	6.14689	6.14001	5.12113	5.54373	5.30887	5.91394
6.26	6.42286	6.0069	6.21152	6.00258	4.99514	5.43878	5.33607	5.89931
6.25776	6.50118	6.36735	6.28687	6.06569	4.82475	5.49734	5.31343	5.94922
6.19376	6.45702	6.30527	6.20936	5.94298	5.06817	5.5043	5.26552	5.93186
6.1884	6.00466	6.29791	6.204	5.7758	5.05905	5.13705	5.26784	6.02202
6.14857	6.39855	6.34871	6.22424	6.01786	5.03154	5.49862	5.39007	5.99562
5.9481	6.53261	6.41398	6.19752	6.06321	5.01474	5.48014	5.07929	5.97866
6.19384	6.5203	6.2612	6.17712	5.71724	4.96282	5.52246	5.12745	5.69948
6.17904	6.22272	6.21472	6.15456	5.96098	5.05098	5.51182	5.25192	5.9641
6.17784	6.29591	6.39647	6.13937	6.03745	5.07249	5.2136	5.38015	5.78388
6.12449	6.35023	6.08321	6.13657	5.84299	5.10425	5.42414	5.25272	5.9713
5.93546	6.36951	6.36799	5.89611	5.9737	4.94226	5.4755	4.96994	5.95858
6.18	6.36871	6.38479	6.16208	5.75748	5.04282	5.49966	5.41974	5.7842
6.11897	6.4271	6.17776	6.22024	5.721	4.84947	5.4607	5.40095	5.67876
6.19904	6.31855	6.35703	6.15824	5.96154	4.89851	5.44366	5.21616	5.89659
6.13361	6.5015	6.34447	6.1664	5.98586	4.76388	5.45702	5.23504	5.80123
6.24136	6.4835	6.20408	6.14049	6.00658	4.7106	5.44822	5.02778	5.88723
6.24408	6.38239	6.28663	6.14441	5.80499	5.08665	5.63037	5.39895	6.03257
6.23512	6.38071	6.23056	6.02513	6.0161	5.15817	5.39415	5.38751	5.95898
6.24296	6.19024	6.21104	6.19672	6.00274	5.15977	5.2016	5.40487	5.93842
6.06721	6.49262	6.09537	5.91954	6.02346	5.11033	5.19792	5.2444	5.9817
6.25888	6.48734	6.33919	5.88091	5.98482	5.12433	5.39863	5.41655	5.95322
6.11961	6.34887	6.21904	6.2196	5.82227	5.1696	5.30671	5.37159	5.9277
6.29231	6.50966	6.37199	6.25552	5.81507	5.15993	5.198	5.36455	5.93274
6.07825	6.4587	6.11889	6.24432	6.04241	5.17272	5.30751	5.32255	5.94498
6.34807	6.42374	6.38495	6.29967	5.95642	5.12385	5.31647	5.16297	5.94434
6.30799	6.48174	6.2392	6.26232	5.77804	4.79564	5.29767	5.2136	5.9485
6.28975	6.41814	6.36607	6.24968	5.9841	4.91227	5.39567	5.08801	5.75404
6.19408	6.40318	6.33695	6.26784	6.06137	5.0365	5.29063	5.16849	5.92402
6.16352	6.4939	6.38967	6.30567	6.02338	5.03546	5.20952	5.26352	5.90946
6.19408	6.46734	6.32567	6.09601	5.91978	5.05145	5.27088	5.27256	5.9097
6.27728	6.09745	6.32863	6.33631	6.11361	5.21144	5.31591	5.04554	5.59853
5.84259	6.27607	6.30831	6.1824	6.03073	5.10961	5.31623	5.26744	5.9753
6.34431	6.2836	6.36943	6.36447	5.59405	5.19496	5.30903	5.13137	5.9789
6.28407	6.28975	6.31519	6.40414	6.07681	4.80748	5.37215	5.222	5.96706
6.34735	6.45006	6.32775	6.34903	6.11473	5.13753	5.25272	4.98034	5.57797
6.26888	6.4643	6.26304	6.32959	5.98386	4.9969	5.1948	5.24424	5.9737
6.25776	6.42022	6.29791	6.38543	6.06241	5.17544	5.30399	5.27152	5.97994
5.99746	6.15545	6.19672	6.37519	6.06785	5.07033	5.19776	5.2872	5.9449
6.04473	6.23864	6.29991	6.36207	6.09521	5.2344	5.23624	4.96922	5.94586
6.03273	6.50118	6.2628	6.36095	5.89915	5.31079	5.10049	5.32151	5.97794
6.24744	6.40231	6.28951	6.38159	6.08329	5.07313	5.35143	5.32495	6.02426
6.20112	6.34383	6.07617	6.36335	6.14145	5.31487	5.05481	5.29608	5.86283
6.22616	6.38311	6.31591	6.4275	6.13553	5.33783	5.19648	5.26648	5.82251
6.06145	6.37535	6.30183	6.12681	6.16712	5.15193	5.40223	5.11089	5.94146
6.22128	6.35527	6.22072	6.42006	6.14793	5.21272	5.11529	5.11337	5.9645
6.20368	6.05921	6.16528	6.49806	6.10881	5.30935	5.27856	5.31767	5.67388
6.22584	6.21864	6.184	6.48846	6.12545	5.32367	5.41591	5.31207	5.93602
6.18376	5.94802	6.23888	6.4479	6.03418	5.2808	5.46622	5.16641	5.7154
6.22904	6.17832	6.22216	6.09977	6.13905	5.29551	5.30559	5.17096	5.88555
6.14137	6.4587	6.20928	6.03665	6.22264	5.27792	5.44374	5.27968	5.90299
6.35415	6.24888	6.35119	6.40878	6.14785	5.32919	5.45054	5.03714	5.89059
6.28639	6.33567	6.09753	6.43798	6.17728	5.19688	5.4599	5.13673	5.65453
6.29207	6.34583	6.32831	6.48694	5.97386	5.37503	5.38191	5.26656	5.88427
6.08593	6.36327	6.32399	6.46222	6.05929	5.41519	5.40023	5.26312	5.98122
5.9841	6.1824	6.22864	6.13545	6.05041	5.34007	5.48942	5.30847	5.98282
6.21776	6.33903	6.32359	6.38343	5.90154	5.20608	5.34423	5.34967	5.82707
5.90834	6.43366	6.08017	6.34039	5.41294	5.34887	5.37975	5.37071	5.95938
6.29183	6.48814	6.33423	6.2824	5.71652	5.28704	5.34583	5.39711	5.9661
6.31271	6.19856	6.34031	6.34071	6.03353	5.09337	5.36863	5.40711	5.9841
6.12097	6.22624	6.31599	6.29711	6.00042	5.11417	5.0469	5.34079	6.00834
6.30319	6.34023	6.30367	6.03034	6.04145	5.35615	5.36455	5.01234	5.9617
6.17352	6.31407	6.0125	6.33551	6.08921	5.186	5.35231	5.29432	5.99682
6.06281	6.0289	6.30303	6.14537	5.84147	5.30439	5.33991	5.28128	6.00394
6.30575	6.01938	6.13273	6.26216	6.03346	5.27392	5.36183	5.29735	6.07105
6.23672	6.30711	6.09033	6.30399	6.01882	5.28024	5.10369	5.12129	5.86035
5.95354	6.29999	6.40958	6.31631	6.0033	5.32583	5.30367	5.17216	5.80403
6.08337	6.32807	6.36023	6.10849	6.0137	5.35727	5.32431	5.27496	5.78268
6.29519	6.1528	6.32615	6.06393	5.66244	5.35071	4.99138	5.25632	6.07041
6.19632	6.28943	6.40046	6.28879	6.03849	5.32383	5.25832	5.27312	6.06017
6.07513	6.27344	6.18752	6.08337	6.02354	5.14241	5.06417	4.7714	6.07969
6.12841	6.20576	6.2512	6.37151	6.06217	5.33871	5.29368	5.15841	5.98642
6.2196	6.07809	6.33447	5.9197	5.54125	5.11809	5.2644	5.03378	5.83163
6.06001	6.33519	6.18696	6.10249	6.06457	5.29432	5.2724	5.26416	6.09073
6.24248	6.30215	6.02194	6.30359	6.12465	5.34175	5.11097	5.27608	5.9501
6.24608	6.26288	6.34943	6.29039	5.99186	5.23384	5.14745	5.14577	6.09473
6.28863	6.35511	5.89459	6.10713	5.82091	5.33575	5.2332	5.13169	6.15489
6.30327	6.40479	6.38879	6.06337	6.05625	5.31647	5.28672	5.218	6.15944
6.31807	6.08921	6.30415	6.13065	6.06857	5.34671	5.31175	5.1872	6.13201
6.34983	6.34079	6.28472	6.28176	6.0225	5.32431	5.33623	5.26824	6.14353
6.16216	6.00578	6.33151	6.33751	5.97178	5.41918	5.00122	5.32207	6.01162
6.32407	6.38319	6.33823	6.37663	6.07897	5.32991	5.44574	5.18992	6.224
6.15121	6.30151	6.36415	6.38559	5.68652	5.01682	5.44086	5.2332	6.14521
6.30071	6.35367	6.33119	6.27072	5.88699	5.06617	5.05937	5.23832	5.95466
6.30791	6.35335	6.36127	6.38031	5.69628	5.31711	5.21512	5.24312	6.0237
6.12665	6.36567	6.14385	6.32471	6.06257	5.26776	5.41838	5.23688	6.06905
6.33823	6.37791	6.35167	6.40247	5.88419	5.24016	5.47886	5.23592	5.98154
6.33327	6.41047	5.90899	6.17768	6.0153	4.96554	5.25768	5.12441	6.01162
6.41534	6.46622	6.33951	6.27832	5.99914	5.11233	5.26128	5.12313	5.65588
6.35687	6.33231	6.2816	6.23768	5.98834	5.22368	5.244	5.02738	5.98058
5.97074	6.4131	5.93434	6.41151	5.96994	5.1708	5.13281	5.29479	5.96786
6.38351	6.18584	6.10409	6.34071	5.65037	5.15385	5.34343	5.28976	5.96994
6.32015	6.32895	6.31679	6.13777	5.97546	5.14945	5.38127	4.99834	5.9589
6.33055	6.29863	6.18864	6.01754	6.01522	5.06377	5.4915	4.9861	5.62661
6.37143	6.44174	6.14889	6.29319	5.9833	5.16425	5.34815	5.30511	5.50382
6.34279	6.25144	6.33599	6.32191	6.01778	5.0429	5.1808	4.70308	5.66116
6.1908	6.5115	6.37359	6.28271	5.9225	4.98266	5.47622	5.35215	5.745
6.34991	6.53933	6.44062	6.26056	5.87251	5.11873	5.45526	5.32967	5.66045
6.13009	6.4251	6.24232	6.29343	5.68244	5.09593	5.37655	5.35599	5.90123
6.33879	6.35607	6.4363	6.20968	5.98634	5.14697	5.23896	5.39927	5.91666
6.32799	6.23312	6.37743	6.28783	5.9193	5.17225	5.40647	5.34031	5.84675
6.22552	6.4599	6.39311	6.18016	5.9313	5.07825	5.47758	5.40407	5.88587
5.95034	6.4359	6.34159	6.34703	5.92146	4.85899	5.38023	5.23144	5.57669
6.178	6.38287	6.35247	6.06153	5.71756	4.9489	5.40959	5.44838	5.88939
6.15913	6.50166	6.37735	6.15953	5.87787	5.12673	5.40439	5.24472	5.87739
6.09401	6.15921	6.45566	6.03482	5.64309	4.96346	5.23512	5.32975	5.93946
6.32015	6.39775	6.07865	6.15193	5.88915	4.93874	5.4371	5.27432	5.94554
6.27768	6.36263	6.24432	6.32575	5.87715	5.12873	5.41758	5.06569	5.76252
6.29175	6.08681	6.43006	6.14225	5.7666	5.14801	5.41103	5.11009	5.7262
6.33487	6.37327	6.47814	6.12753	5.83971	5.18872	4.88859	5.22032	5.9837
6.32287	6.37127	6.55005	6.34591	5.85059	4.90107	5.12033	5.4971	5.737
6.12865	6.37471	6.2268	6.35447	5.56693	4.96362	5.35879	5.43598	5.95426
6.29271	6.24112	6.4599	6.13929	5.91562	5.27648	5.31863	5.47958	5.9581
6.04913	6.40071	6.39815	6.22416	5.90994	5.09721	5.48478	5.44662	6.00274
6.28311	6.36879	6.10345	6.33631	5.75452	5.34623	5.41831	5.4287	5.89315
6.27424	6.11897	6.40271	6.188	5.82643	5.11081	5.31447	5.46534	6.07057
6.26104	6.08305	6.17648	6.23296	5.92154	5.32911	5.40655	5.2476	5.84723
6.29991	6.03177	6.40655	6.27736	5.97354	5.41838	5.29352	5.40863	5.82035
6.23264	6.38863	6.38935	6.45086	5.99938	5.4207	5.27744	5.41174	6.0173
6.29983	6.34191	6.38799	6.48006	5.56373	5.38871	5.39815	5.41062	5.89739
6.22784	6.34303	6.2652	6.47678	6.04017	5.41374	5.4875	5.35999	6.03217
6.32823	6.35223	6.31591	6.47566	5.98106	5.42342	5.50486	5.40295	6.07297
6.33727	6.26024	5.43942	6.25824	6.10145	5.41599	5.38375	5.35487	5.75812
6.36415	5.91282	6.09481	6.45886	6.07841	5.12801	5.4567	5.41111	5.9897
6.41062	6.36775	6.40071	6.31911	6.09289	5.47342	5.41415	5.48062	6.06305
6.05281	6.30335	6.33367	6.46638	5.88643	5.13137	5.52542	5.42622	6.08545
6.30415	6.36471	5.93114	6.4431	5.74564	5.45382	5.47486	5.35903	6.08689
6.32655	6.17632	6.35015	5.84003	6.13633	5.38559	5.36407	5.54206	5.90698
6.31039	6.35255	6.27592	6.43582	5.92882	5.19136	5.41111	5.47526	6.08137
6.26424	6.34695	5.96914	6.40095	6.2092	5.43518	5.49326	5.32119	6.08833
6.35943	6.04737	6.08977	6.47006	6.18208	5.5231	5.43726	5.38231	5.86211
6.11025	6.33415	6.27792	6.40238	6.18552	5.10929	5.47502	5.29024	6.07377
6.15008	6.37271	6.24224	6.38495	6.19616	5.40863	5.46046	5.34359	5.74644
6.33679	6.37759	5.96018	6.1776	5.88291	5.40791	5.14025	5.42262	6.04545
6.30559	6.14913	6.28751	6.27407	6.28983	5.40311	5.4479	5.46222	6.04217
6.15433	6.33295	6.30871	6.34351	6.22064	5.33287	5.49206	5.06785	6.06657
6.33151	6.38839	6.35535	6.35015	5.94218	5.2392	5.47086	5.41711	6.02513
6.31455	6.40838	6.31935	6.33615	6.11937	5.26392	5.4767	5.4443	5.70308
6.30959	6.39063	6.26624	5.82979	6.15425	5.32647	5.21472	5.39519	6.07433
6.30895	6.30599	6.22152	6.27456	6.19008	5.36519	5.34103	5.24992	6.06361
6.36535	6.21744	6.20704	6.06961	6.11521	4.95994	5.55541	5.37103	6.06089
5.89043	6.17304	5.9829	5.93762	6.14761	4.75308	5.59693	5.25512	5.91186
6.14473	6.31407	6.27888	6.37391	6.14625	5.27784	5.50478	5.31671	6.08425
6.29951	6.29807	6.20936	6.12665	6.09361	5.02282	4.95762	4.95026	5.92562
6.29927	6.26856	6.27592	6.34815	6.09041	5.23744	5.44462	5.14185	6.02178
6.32959	5.9885	6.19824	6.37871	5.87875	5.26776	5.37935	5.36527	6.08657
6.30551	6.37575	5.84691	6.15512	6.08993	5.18104	5.19376	5.22472	5.87419
6.10145	6.06593	6.19032	6.38295	6.06033	5.15849	5.08497	5.26576	6.05033
6.06329	6.4631	6.08553	6.03209	6.06617	5.11969	5.33375	5.30319	5.9873
6.25664	6.27256	6.22656	6.34687	6.05601	5.15481	5.35359	5.2388	5.84203
6.04201	6.32983	6.19376	6.37655	6.04193	5.01138	5.2816	4.81588	6.03658
6.29071	6.2756	6.22072	6.32079	6.06465	5.19392	5.07353	5.02922	5.97906
6.34039	6.25872	6.22536	6.35607	6.0109	5.16473	5.30799	5.23736	5.92498
5.96258	6.37063	5.96818	6.03777	6.15081	5.12553	5.30631	5.06017	5.94602
6.22872	6.33583	5.98562	6.17472	5.49654	5.196	5.29408	5.26928	6.00962
6.24896	6.39263	6.24704	6.17376	6.06529	4.9533	5.32471	4.76404	5.97394
6.25128	6.35135	6.02914	6.34391	5.86043	5.23648	5.29664	5.12257	5.98258
5.94802	6.0061	6.30543	6.24472	5.9081	4.9945	5.34919	5.29816	6.04257
6.29511	6.26352	6.238	6.39559	6.02402	5.13561	5.33119	5.2852	6.00562
6.22656	6.06065	6.25504	6.10841	5.99994	5.17769	5.36679	5.29223	6.06785
6.27184	6.34535	6.23296	6.43526	6.04289	4.86163	5.31815	5.31527	6.04081
6.32615	6.36591	6.14329	6.27576	6.05761	5.23152	5.32255	5.33095	6.00042
6.30271	6.32087	6.33695	6.25608	6.09529	5.22008	5.2712	5.35495	5.90107
6.2164	6.29231	6.27088	6.15249	6.06649	5.24528	5.05386	5.61917	5.77316
6.23296	6.32615	6.08721	6.4227	6.02682	5.24152	5.2528	5.38127	5.78596
6.28055	6.25824	6.31847	6.15984	6.02634	5.15913	5.29591	5.16505	5.67396
5.95858	6.27471	5.96394	6.40895	6.10425	5.27104	5.30503	5.33543	6.03769
6.22112	6.29407	6.02834	6.40599	6.22088	5.29312	5.17241	5.05178	5.92178
6.21568	6.32103	6.24304	6.16328	6.09209	5.09833	5.30655	5.52102	6.04673
6.25728	6.2644	6.21216	6.32767	5.53557	5.30047	5.39367	5.47518	6.06929
6.30943	6.26144	6.29823	6.38799	6.09777	5.24232	5.35367	5.48838	6.09129
6.30615	6.27736	6.27056	6.33823	6.06953	5.2836	5.35039	5.5063	6.09209
6.30831	6.32823	6.2304	6.39167	5.82427	5.43854	5.34743	5.53046	6.00906
6.23584	6.00338	6.06561	6.36263	5.81259	5.12465	5.42854	5.50974	6.00282
6.27024	6.19936	5.85715	6.35471	6.04305	5.11881	5.2684	5.48726	6.10049
6.22688	6.14017	6.2348	6.18544	6.04113	5.37863	5.14345	5.20016	6.04945
6.32015	6.23208	6.21968	6.32575	6.05849	5.34703	5.25968	5.55165	6.0369
6.31335	6.06793	6.00834	6.39583	6.04785	5.30743	5.17352	5.55661	6.01146
6.08145	6.01362	6.30647	6.31895	6.06681	5.37903	5.24656	5.276	6.08009
6.30039	6.22144	6.28376	6.31975	6.05265	5.35727	5.31079	5.26952	6.05889
6.24136	6.37191	6.20304	6.38743	6.05665	5.4571	5.47878	5.4915	6.09465
6.26472	6.11969	6.21392	6.19792	6.06977	5.29863	5.25336	5.48222	5.77684
6.01138	6.33503	6.30615	6.09289	6.08737	5.46566	5.13737	5.47262	6.12657
6.26512	6.31463	6.30727	6.17584	6.10577	5.43638	5.49086	5.50374	6.17928
6.30407	6.10281	6.27888	6.27264	5.97234	5.30631	5.24192	5.49462	6.01682
6.28719	6.36447	6.17616	6.13809	6.09953	5.33047	5.51798	5.53446	5.90667
6.09321	6.33471	6.33591	6.34479	5.77252	5.31103	5.51126	5.48422	6.10705
6.32687	6.39926	6.30479	6.06633	6.09873	5.48886	5.4959	5.50166	6.06081
6.34223	6.14033	6.33943	6.36415	6.05633	5.46326	5.37327	5.45726	6.04633
6.29103	6.31975	6.33255	6.33783	6.03449	5.44846	5.18848	5.35471	6.03514
6.2612	6.08833	6.42078	6.37215	6.07121	5.46902	5.44582	5.42654	5.79459
6.02769	6.27487	6.43582	6.30015	6.05105	5.2344	5.16393	5.33423	6.03346
6.27959	6.04225	6.41286	6.33679	5.97978	5.18392	5.39511	5.23512	5.87411
6.22024	6.15888	6.37127	6.16896	6.04865	5.44406	5.35871	5.38671	5.93778
6.25208	5.95426	6.38615	6.35223	6.0173	5.06449	5.36399	5.38287	5.76668
6.20064	6.33599	6.39799	6.40142	6.11025	5.42694	5.28016	5.40703	5.92458
6.08161	6.1656	6.4539	6.20624	6.13849	5.25616	5.03994	5.33767	6.03442
6.24272	6.39639	6.44246	6.09977	5.84635	5.27104	5.22912	5.33039	6.04929
6.1916	6.38991	6.4611	6.40702	5.98978	5.38823	5.26584	5.37023	6.02881
5.94274	6.37143	6.37319	6.32367	6.07617	5.34319	5.19432	5.38351	5.80083
5.86003	6.40294	6.18752	6.12713	6.10481	5.17185	5.29655	5.29952	6.11745
6.03474	6.25944	6.30431	6.39215	6.19384	5.30223	5.26136	5.30951	6.11817
6.17448	6.4363	6.13961	6.38223	6.15496	5.24944	5.32159	5.36079	5.96434
6.12657	6.42182	6.29023	6.28399	6.20608	5.3	5.36247	5.29599	5.91378
6.13265	6.43046	6.14521	6.03841	6.14968	5.08345	5.38639	5.37623	5.87579
5.83795	6.14841	6.33359	6.1636	6.17344	5.26416	5.39911	5.10641	5.97842
5.86563	6.24136	6.08545	6.36967	5.93266	5.08321	5.12017	5.11361	5.85387
6.17712	6.39951	6.08881	6.24064	5.91946	5.23392	5.37511	5.34119	6.03393
6.11977	6.37615	6.29023	6.38911	6.09857	5.28536	5.38143	5.36663	5.69748
6.19088	6.23792	6.34727	6.24232	6.09161	5.28616	5.38399	5.33911	5.99818
5.91922	6.24088	6.32287	6.30855	6.00114	4.94514	5.38439	5.35583	5.95002
6.10673	6.50238	6.10929	6.0281	5.93514	5.19744	5.48998	5.15921	5.95234
6.02986	6.2048	6.34263	6.31967	6.00818	5.27304	5.46566	5.40759	5.95282
6.25648	6.48758	6.28615	5.9517	5.79531	4.99266	5.48654	5.21456	5.99258
6.11473	6.27248	6.2708	6.29831	5.60261	5.27192	5.48862	5.17856	5.9461
6.20672	6.4687	6.44086	6.2736	6.11905	5.12057	5.5075	5.30391	5.9401
6.25704	6.46534	6.32135	6.21048	6.09393	5.17232	5.52214	5.17065	5.94866
6.26304	6.47974	6.23176	6.32071	6.10785	5.13313	5.27216	5.10649	5.96946
6.19488	6.4231	6.37375	5.96322	6.07497	5.23976	5.22648	5.39527	5.73156
6.20032	6.44558	6.44694	6.2344	6.11873	5.28304	5.44222	5.40095	5.63973
6.21088	6.26064	6.4215	6.33271	5.91586	5.09657	5.18904	5.38655	5.69012
6.28911	6.42558	6.10497	6.32279	6.11001	4.90843	5.43398	5.4395	5.96034
6.35455	6.40095	6.49798	6.2824	6.13865	5.31407	5.4247	5.38423	5.75052
6.09057	6.40102	6.20624	6.37495	5.83099	4.94218	5.43158	5.1896	5.83467
6.27136	6.35887	6.26648	6.39735	5.97466	5.26024	5.42174	5.13881	5.95098
6.26464	6.18624	6.34695	6.33775	5.7214	5.25488	5.42422	5.40327	5.96018
6.21552	6.37519	6.37767	6.18864	5.69668	5.26008	5.42926	5.0297	5.80611
6.10257	6.37759	6.4419	6.42366	5.753	5.2856	5.39319	5.31639	6.00674
6.29223	6.43822	6.09377	6.34647	5.95498	5.252	5.40807	5.22104	5.98618
6.29471	6.19824	6.35871	6.14105	5.73644	5.2196	5.18224	5.20912	5.84627
6.32583	6.35295	6.29231	6.41334	5.96466	4.97994	5.36551	5.47974	5.84763
6.14481	6.32943	6.43582	6.28743	6.02258	5.19872	5.04554	5.20528	6.02162
6.00938	6.04513	6.04313	6.36511	6.32647	5.21344	5.12945	5.28664	6.04217
6.35375	6.18128	6.26144	6.18016	5.96026	5.244	4.82579	5.38687	5.88163
6.27552	6.35911	6.08441	6.21304	6.05505	5.14345	5.34295	5.35567	5.85835
6.25888	6.20032	6.34927	6.35327	5.86755	5.21816	5.42246	5.39071	6.00874
6.25352	6.22128	6.39143	6.38031	6.03993	5.2116	5.30351	5.33159	6.05953
6.27168	6.37887	6.36767	6.34247	6.00474	5.09777	5.40439	5.13849	6.06553
6.26088	6.36263	6.33839	6.41942	5.9853	5.25144	5.44542	5.30279	6.04673
6.29303	6.41998	6.33647	6.35135	5.87131	5.26216	5.38991	5.34335	5.61205
5.99674	6.36855	6.36703	6.37815	6.00394	5.27104	5.42886	5.31255	6.01522
5.78723	6.36495	6.08001	6.40407	5.87107	5.2264	5.47766	5.0065	6.06585
6.01554	6.37791	6.38095	6.35367	5.97058	5.19344	5.47006	5.30423	5.62613
6.18408	6.4447	6.03322	6.4667	5.81491	5.21304	5.18768	5.32735	5.95962
6.18176	6.46886	6.32007	6.33551	5.87867	4.95674	5.53142	5.14777	5.87515
6.14753	6.19832	6.34407	6.4343	5.9789	5.07913	5.22528	5.33975	5.9893
6.13761	6.39407	6.32575	6.25944	5.90411	5.18776	5.44942	5.04106	5.96026
6.17152	6.50654	6.07617	6.30143	6.05265	5.20456	5.43046	5.29071	5.96418
6.04433	6.58309	6.2492	6.44478	6.06081	5.26808	5.2608	5.30831	5.86315
6.11281	6.48886	6.26656	6.35871	5.9853	5.29831	4.94258	5.28312	5.85331
6.14089	6.40015	6.31111	6.4067	5.9949	5.23384	5.4123	5.0089	5.71332
6.05169	6.20392	6.41542	6.46342	6.03514	4.87611	5.4799	5.09633	5.72748
6.10913	6.38751	6.42846	6.35991	6.00754	5.35847	5.41798	5.2604	5.72236
6.10337	6.54637	6.44334	6.47198	6.10865	5.36519	5.39159	5.22552	5.66804
6.08641	6.52846	6.4175	6.33967	5.96266	5.37439	5.4231	5.08625	5.88075
6.12713	6.44022	6.51814	6.42062	6.07841	5.08449	5.18648	5.24424	5.63125
6.11929	6.48006	6.21664	6.34527	5.95602	5.28136	5.43334	5.27856	5.89923
6.0313	6.35415	6.20704	6.40655	6.07273	5.36599	5.44806	5.36791	5.87883
6.13945	6.4963	6.21536	6.4135	6.05105	5.3	5.43358	5.36111	5.70148
6.13705	6.5323	6.42582	6.44574	5.81891	5.35991	5.20192	5.30143	5.88939
6.18136	6.53461	6.46302	6.33935	6.06209	5.38743	5.38015	5.22568	5.86851
6.10033	6.25368	6.42702	6.35207	6.01618	5.40519	5.41183	5.13249	5.83587
5.76932	6.58885	6.50806	6.06905	6.06297	5.37327	5.27784	5.37463	5.36495
6.19	6.4951	6.45646	6.04937	5.72036	5.45462	5.17361	5.37135	5.93506
5.96794	6.5187	6.50662	6.30799	6.11577	5.39103	5.30151	5.35423	5.86531
6.25552	6.41926	6.30023	6.08081	5.80619	5.2556	5.34231	5.1896	5.86635
6.09065	6.2328	6.52773	6.2664	6.01386	5.45798	5.40391	5.39071	5.88803
6.23992	6.08873	6.29503	6.20368	6.11097	5.4631	5.38287	5.35447	5.37527
6.13537	6.37463	6.54701	6.30847	6.10545	5.41831	5.22976	5.39783	5.68564
6.10705	6.4179	6.2368	6.27759	6.08793	5.45206	5.45542	5.41118	5.67332
6.30551	6.40254	6.58485	6.08209	5.91794	5.12153	5.33551	5.2248	5.89483
6.36655	6.36839	6.56661	6.19992	5.78691	5.45422	5.15841	5.47454	5.88587
6.37343	6.28184	6.65229	6.27296	6.14905	5.06833	5.21728	5.4659	5.84315
6.33471	6.39855	6.58781	6.14353	5.32823	5.22616	5.46102	5.41838	5.87051
6.36151	6.40175	6.24656	6.05497	5.92874	5.00474	5.47862	5.40639	5.90139
6.04953	6.2112	6.55005	6.2392	6.10041	5.31383	5.51222	5.42318	5.741
6.16073	6.39942	6.53174	6.16376	6.05425	5.18528	5.46246	5.37519	5.93674
6.2164	6.32447	6.52797	6.22576	6.10617	5.38255	5.33487	5.22072	5.68388
6.39671	6.33791	6.36791	6.06377	6.07945	5.2084	5.28752	5.36759	5.93242
6.11177	6.28807	6.5267	6.21168	6.06569	5.36255	5.48718	5.43838	5.68396
6.34951	6.35839	6.51238	6.33191	6.13745	5.35735	5.48462	5.37879	5.93794
6.05905	6.13681	6.53669	6.27663	6.07569	5.30335	5.4867	5.38087	5.65253
6.28167	6.29719	6.50478	6.28639	6.09985	5.23176	5.52526	5.39143	5.82099
6.31295	6.31591	6.49974	6.07089	6.09145	5.31431	5.52742	5.36079	5.99706
6.28104	6.31175	6.59765	6.32655	6.12841	5.15545	5.4503	5.4543	5.9949
6.30343	6.40574	6.55125	6.15817	6.10017	5.25608	5.55725	5.41927	6.01594
6.23928	6.37335	6.49566	6.35695	6.10313	5.32479	5.57869	5.31823	5.95402
6.33847	6.20792	6.31487	6.38311	6.09425	5.23376	5.60293	5.27456	5.9681
6.03801	6.10785	6.52406	6.02442	6.0237	5.21648	5.4635	5.28432	5.78892
6.2552	6.33343	6.47494	6.38431	5.87539	5.22256	5.53918	5.5347	5.96722
6.2544	6.14049	6.42838	6.35919	6.07449	5.23672	5.53022	5.49118	5.97754
5.98706	6.38783	6.30575	6.13225	6.03433	5.2444	5.2636	5.39343	5.85955
6.18872	6.28687	6.52046	6.36551	6.13521	5.258	5.5239	5.29103	6.04889
6.16528	6.40078	6.44774	6.36407	6.08009	5.19024	4.9413	5.24336	6.02649
6.02042	6.42182	6.41038	6.33775	6.13009	5.22576	5.51878	4.84795	5.82443
5.87531	6.35343	6.01322	6.22872	6.06569	5.2572	5.19864	5.30727	6.02154
6.18888	6.38951	6.38527	6.09489	6.12297	5.18904	5.50774	5.31223	5.97474
6.15968	6.16624	6.42014	6.36007	6.12561	5.19952	5.4599	5.35255	5.9617
6.16872	6.52566	6.17928	6.34479	6.14609	5.24504	5.4687	5.36431	5.62421
5.83979	6.35679	6.38343	6.45622	5.92706	5.31575	5.47286	5.32535	5.727
6.19496	6.21128	6.30791	6.20768	6.08001	4.91027	5.44006	5.36175	5.92938
5.92042	6.4219	6.24904	6.33215	6.36199	5.21912	5.43974	5.40327	5.87387
6.18696	6.36599	6.33503	6.33887	6.06057	5.19136	5.38423	5.30991	5.89931
6.21856	6.41526	6.00098	6.31231	6.10489	4.9457	5.38439	5.29591	5.61253
5.98706	6.4771	6.25376	6.40454	6.03977	5.00618	5.39975	5.31023	5.86243
6.24384	6.47398	6.29759	6.21136	6.03402	4.80188	5.36151	5.22664	5.87379
6.20176	6.56397	6.37663	6.1716	5.97962	5.02898	5.31631	5.13569	5.96378
5.99962	6.5115	6.36751	6.34591	6.02442	5.00082	5.34303	5.32095	5.93418
6.23432	6.50678	6.06161	6.34055	5.89507	4.90451	5.29695	5.29216	5.89971
5.98402	6.64901	6.34135	6.11545	6.02761	5.09505	5.30863	5.30335	5.88523
6.20968	6.59749	6.25088	6.34527	6.05489	5.21984	5.27296	5.26408	5.96522
5.84347	6.58133	6.36007	6.30583	5.6994	5.20136	5.02098	5.13865	5.95418
5.90067	6.52454	6.33647	5.98194	6.04985	5.12185	5.26744	5.31599	5.97754
6.18928	6.35207	6.14289	6.04905	6.04009	4.96618	5.23392	4.94274	5.98802
6.08073	6.19136	6.31743	6.0001	6.03257	5.18864	5.0361	5.01658	5.95634
6.29439	6.4739	6.40071	6.29543	6.03242	5.19912	5.32447	5.29152	5.95458
6.09009	6.48702	6.39439	6.33007	6.05905	5.16009	4.79028	4.9597	6.02578
6.13889	6.52038	6.2056	6.21024	5.72228	5.24528	5.39023	5.29943	5.96546
6.32727	6.28512	6.176	6.11689	6.05297	5.31479	5.12329	5.30119	5.72708
6.00098	6.4779	6.2628	6.32895	6.0197	5.27864	5.06865	5.29	6.01546
6.34831	6.40447	6.38623	6.27912	5.84339	5.258	5.03394	5.36279	6.04273
6.34527	6.27599	6.36359	6.25744	6.0313	5.07329	5.14417	5.07113	5.89427
6.34151	6.48798	6.22608	6.32047	5.7846	5.28472	5.19376	5.09529	6.14409
6.40895	6.25856	6.40078	6.42998	5.67876	5.26264	5.36175	5.05626	6.06497
6.15857	6.37559	6.34375	6.31007	6.06265	5.29871	5.40319	5.41486	6.11801
6.36175	6.15137	6.40046	6.33231	6.10281	5.04906	5.41918	5.37903	5.76204
6.36727	6.42254	6.02562	6.1824	5.84803	5.34359	5.12721	5.41735	6.09433
6.29287	6.34175	6.35407	6.35271	6.10097	5.25408	5.40455	5.24136	5.86875
6.28055	6.33191	6.41798	6.35007	5.87155	5.29575	5.4127	5.18792	6.05689
6.30239	6.04633	6.32127	6.33535	6.02578	5.29047	5.38871	5.31911	6.08657
6.32303	6.12145	6.40343	6.36167	6.08857	5.29432	5.23832	5.0393	6.11041
6.29063	5.92682	6.29455	6.39095	5.73908	5.05337	5.49518	5.13457	5.91458
6.35079	6.27471	6.34239	5.82315	6.06273	5.14777	5.42662	5.35759	6.06585
6.37503	6.29599	6.36575	6.38959	5.63381	5.28064	5.4479	5.248	6.13593
6.2072	6.35143	6.23696	6.16696	6.05537	5.29976	5.49014	5.35159	5.82307
6.31023	6.4283	6.12705	5.82083	5.95706	5.1764	5.49046	5.37223	6.04289
6.11089	6.41726	6.0101	6.41094	5.93554	4.90315	5.43782	5.33055	6.10113
6.40358	6.35823	6.32183	6.39087	6.04457	5.10241	5.42462	5.34063	6.08817
6.37463	6.34423	6.27024	6.4387	6.14169	5.20112	5.1864	5.31639	6.07761
6.03418	6.34223	6.272	6.33623	5.88595	5.15193	5.43542	5.34935	6.06897
6.36247	6.31703	6.36735	6.45734	5.87483	5.18512	5.41158	5.11113	6.06217
6.35759	6.07433	6.29391	6.43934	6.04177	5.17528	5.28951	5.16537	5.7398
6.20656	6.40606	6.07985	6.31991	6.08969	5.2284	5.49654	5.23536	6.06585
6.34783	6.24192	6.25544	6.35327	6.08377	5.17561	5.50358	5.09289	6.02378
6.36287	6.04185	6.32727	6.43646	5.92194	5.02338	5.21328	5.224	5.9637
6.28583	6.18328	6.40606	6.35799	6.06153	5.08169	5.55045	4.81332	5.80987
6.30959	6.31879	5.72004	6.37823	6.06833	5.20856	5.46606	5.01154	5.94162
6.36583	6.06721	6.35895	6.21952	5.89211	5.20944	5.38743	5.18952	6.03793
6.08545	6.42014	6.35191	6.42174	6.11753	5.11513	5.36967	5.19768	6.01834
6.09561	6.20248	6.30359	6.4371	6.15473	5.30447	5.39015	5.22624	6.07753
6.22872	6.42014	6.30375	6.43182	6.07465	5.25056	5.40039	4.9549	6.01498
6.06857	6.40838	6.2744	6.20536	6.00146	5.27736	5.39655	5.22304	6.06305
6.11353	6.38535	6.29983	6.30263	5.94786	5.30823	5.09097	5.26904	6.04833
6.31807	6.06033	6.15425	6.37159	5.91171	5.28128	5.42694	5.26968	6.08601
6.24128	6.12313	6.32439	6.37655	6.04553	5.36727	5.2544	5.19504	6.09033
6.34751	6.40815	6.0225	6.11865	6.08985	5.40063	5.4319	5.18032	6.12001
6.01554	6.43806	6.16664	6.31719	6.05641	5.38887	5.12345	5.14737	6.12017
6.26984	6.34311	6.34015	6.35647	6.17008	5.39343	5.37583	4.86787	6.04537
6.29423	6.44262	6.17088	6.09361	5.92514	5.44054	4.9409	5.26872	6.06225
6.07817	6.20488	6.10513	6.38943	5.90059	5.45174	5.10257	5.00018	6.21216
6.09457	6.27879	6.31031	6.39335	6.13281	5.14873	5.37159	5.23576	5.80107
6.34927	6.4771	6.07153	6.36751	6.04825	5.14297	5.15129	5.30135	5.74444
5.98682	6.17576	6.13665	6.09697	6.07097	5.34463	5.06137	5.31327	5.98586
6.31167	6.42206	6.32623	6.35639	6.05009	5.05626	5.32399	5.31223	6.15168
6.27879	6.26624	6.36239	6.35415	6.06545	5.41198	5.35559	5.04298	5.62533
6.26272	6.24624	6.35527	6.15696	5.99378	5.43342	5.2372	5.29312	5.80147
6.33583	6.44422	6.30271	5.56669	5.95522	5.38639	5.15673	5.30207	6.09761
6.1984	6.29167	6.36095	6.30071	6.08561	5.00778	5.36519	5.36607	6.12241
6.23864	6.27312	6.32911	6.14945	6.09121	5.22072	5.34151	5.15265	6.12945
6.23304	6.44542	6.38647	6.27112	5.96314	4.93691	5.38207	5.07161	5.94362
6.19784	6.43614	6.37671	6.15168	6.13473	5.03498	5.10345	5.39487	6.07081
6.02914	6.34239	6.32575	6.34247	5.9541	5.15121	5.42063	5.25152	5.92362
6.14297	6.4331	6.16368	6.14985	6.08681	4.85619	5.36127	5.33095	6.10921
5.9725	6.33919	6.34695	6.2696	6.12857	5.238	5.39591	5.30007	6.09833
6.21224	6.38127	6.38455	6.28967	6.02954	5.18968	5.37927	5.33655	5.91794
5.73452	6.34383	6.4311	6.33527	6.09425	5.23728	5.4379	5.31583	6.0133
5.9593	6.34567	6.45798	6.28608	5.90226	5.25008	5.37943	5.26496	6.07897
6.0153	6.08345	6.46934	6.12865	6.12545	5.31879	5.09041	5.25944	6.04993
6.21176	6.32727	6.51894	6.28703	6.06025	5.2176	5.45702	5.25992	6.09681
6.19624	6.20088	6.41422	6.24088	5.75212	5.21816	5.40471	5.34551	6.09809
6.19832	6.35631	6.37511	6.23784	5.9337	5.31855	5.48934	5.35655	6.08025
6.08793	6.35847	6.42334	6.02338	6.14985	5.25848	5.46358	5.38455	5.78108
5.96714	5.70316	6.23928	6.22632	6.16688	5.2844	5.4559	5.2168	5.82067
6.24768	6.00082	6.32079	6.07041	6.15609	5.15553	5.30056	5.39007	5.98458
6.21888	6.26304	6.16097	6.31783	6.16304	5.298	5.26384	5.35447	6.04249
6.222	6.13009	6.17816	6.29423	6.16704	5.09673	5.41359	5.35167	6.04257
6.01434	6.30527	6.30679	6.29743	6.30847	5.18904	5.4291	5.35863	5.89379
6.22648	6.14913	6.33847	6.28599	6.22672	5.29319	5.41871	5.37911	6.05513
6.23096	6.34239	6.03594	6.31999	6.19552	5.39087	5.39631	4.94914	5.94226
6.04321	6.36015	6.264	6.34607	6.20592	5.41742	5.39007	5.35375	6.00618
6.11297	6.31695	6.28815	5.77156	6.02562	5.40783	5.39487	5.34191	6.05889
6.25568	6.0005	6.35975	6.33303	6.20224	5.4463	5.39879	4.99578	6.03146
6.20112	6.35119	6.33039	6.32423	6.20112	5.39855	5.36903	5.28072	6.03257
6.33663	6.35591	6.27775	6.06217	6.14225	5.2024	5.07257	4.82875	5.84483
6.27768	6.12769	6.34423	6.31279	6.0109	5.06625	5.39711	5.31631	6.06049
6.28863	6.14817	6.28031	6.31223	6.13937	5.07609	5.35431	5.30431	6.06409
6.31007	6.24416	6.28135	5.97794	5.90883	5.28976	5.45358	5.29336	5.90498
6.31135	6.41262	6.25808	6.29207	6.12809	5.28776	5.48326	5.28712	5.55189
6.31663	6.4411	6.26312	6.33679	6.16328	5.14249	5.31399	5.22304	6.04033
6.14585	6.41686	5.9641	6.30135	6.17672	5.30056	5.4647	5.35783	6.03425
6.38831	6.37783	6.30487	6.33447	6.03841	5.29319	5.44214	5.29952	6.03242
6.19264	6.45182	6.30207	6.38039	5.92074	5.35127	5.25144	5.29624	6.00994
6.04929	6.26384	6.12113	6.15336	6.18816	5.08617	5.15297	5.17136	6.00058
6.16168	6.43878	6.2708	6.28367	6.04929	5.35927	5.36039	5.31519	5.87259
5.81691	6.50678	6.24072	6.29047	6.1732	5.28744	5.14913	4.27384	5.96226
6.08825	6.39215	6.33279	6.06817	5.94258	5.28911	5.46198	5.32503	6.04937
6.07177	6.43526	6.31455	6.04673	6.03514	5.23848	5.47798	5.08697	5.9589
6.33039	6.48878	6.29519	6.19696	5.73668	5.23232	5.47398	5.2268	6.02642
6.21096	6.52597	6.40071	6.29231	5.93242	5.2744	5.53934	5.24624	5.80747
6.28671	6.58445	6.30751	6.27072	5.95346	5.22512	5.50742	5.07777	5.87771
6.28959	6.28496	6.13681	6.12441	6.08385	5.03178	5.52702	5.30103	6.00386
6.00874	6.5267	6.35655	5.9653	6.09721	5.06953	5.50334	5.20376	5.57957
6.35503	6.48678	6.34759	6.23536	6.10257	5.16441	5.53742	5.24128	5.86403
6.08489	6.2464	6.07857	6.25456	5.74036	5.20136	5.31367	5.24536	5.97642
6.28352	6.12969	6.36711	6.29439	6.14017	5.15265	5.45054	5.31303	5.91714
6.0145	6.45038	6.02729	6.21728	5.63485	5.10857	5.32319	5.27744	6.03122
5.71836	6.46854	6.35495	6.26032	5.87267	5.19248	5.49638	5.28744	5.82275
6.06281	6.36335	5.75284	6.21192	6.20824	5.14449	5.49926	5.26336	6.06265
6.15864	6.13825	6.30391	6.27672	6.214	5.03058	5.02386	5.28528	6.01426
6.20952	6.40407	6.38143	6.22768	6.20144	5.20384	5.46574	5.09833	6.08105
6.1848	6.51142	6.32343	6.25952	5.95538	4.86675	5.42902	5.30391	5.79603
6.24032	6.48862	6.13913	6.10921	6.24368	5.04737	5.43974	5.34815	6.22952
6.19296	6.46134	6.15329	6.20712	6.168	5.15801	5.42278	5.32751	6.14305
6.24312	6.38687	6.05529	6.12465	6.10769	5.10577	5.39871	5.11537	5.95994
6.2268	6.26	6.32191	6.26992	5.78732	5.09393	5.42726	5.39159	6.13561
6.212	6.45606	6.35183	6.23408	6.19064	5.258	5.34191	5.2496	6.11281
6.22912	6.41558	6.36263	6.08265	6.18128	5.12041	5.4331	5.29711	6.17504
6.17288	6.39007	6.40374	6.16392	6.13577	5.11849	5.43046	5.45046	6.20016
6.17544	6.36959	6.37519	6.2416	6.21176	5.20256	5.39039	5.44982	6.08569
6.22992	6.12465	5.97154	5.9989	5.92378	5.08849	5.42119	5.43782	5.96706
5.81171	6.17896	5.9953	6.25832	5.92122	5.27456	5.27032	5.36815	6.25944
6.20568	6.36495	6.38767	6.26656	5.85803	5.36239	5.27984	5.17033	5.9829
6.18208	6.23704	6.33383	6.29623	5.80363	5.29279	5.37887	5.39855	6.21632
6.21448	6.42662	6.38607	6.28991	6.08961	5.2828	5.39623	5.08417	5.90555
6.20088	6.19312	5.98698	6.23752	6.09129	5.29383	5.40095	5.37911	6.21856
6.24624	6.4395	6.42606	6.12633	6.08529	5.32415	5.42862	5.40103	6.15665
6.27312	6.39239	6.34839	6.28775	6.10529	5.34623	5.34223	5.13137	5.95842
6.27616	6.17472	6.37183	6.31495	6.04449	5.2712	5.06017	5.40015	6.03817
6.27583	6.37503	6.38975	6.41103	6.07025	5.29375	5.32919	5.35543	5.82635
6.18408	6.37727	6.35687	6.38047	5.9917	5.30887	5.35463	5.38919	5.96738
6.30759	6.38399	6.09249	6.22	6.01874	5.08233	5.32279	5.27744	6.04713
6.07033	6.34791	6.36295	6.21256	5.97026	5.2796	5.37615	5.42358	5.88939
6.17376	6.43182	6.39287	6.11385	6.10201	5.18792	5.33639	5.36711	5.85075
6.29591	6.42718	6.37039	6.38783	6.04577	5.18776	5.40191	5.34495	6.04945
6.19192	6.46638	6.31167	6.39159	6.10945	5.15497	5.37807	5.35319	6.05633
6.09577	6.46174	6.38751	6.33271	5.58157	5.22928	5.32991	5.4251	6.09345
6.19496	6.4663	6.47494	6.35791	5.81979	5.226	5.38703	5.2712	5.79435
6.21	6.58837	6.38695	6.38319	6.05017	5.00354	5.15489	5.4139	5.93186
6.27991	6.61189	6.27152	6.30647	5.45638	5.19936	5.35023	5.31815	5.93842
6.28352	6.57837	6.42246	6.24296	6.08273	4.92715	5.29336	5.34383	6.03266
6.22992	6.64981	6.40135	6.08393	5.82227	5.2684	5.40615	5.38255	6.09249
5.78643	6.38639	6.31567	6.39351	6.06697	4.83035	5.41519	5.38943	5.87843
6.11041	6.59189	6.17648	6.38775	6.06449	5.07937	5.41566	5.41054	5.9681
6.2556	6.61589	6.26048	6.18504	6.08465	5.17417	5.48342	5.42462	5.94746
6.06737	6.61373	6.4047	6.20448	6.05153	4.91867	5.24968	5.48126	5.75788
6.28847	6.60365	6.40127	6.30767	6.11793	5.12193	5.4723	5.11585	5.97898
5.84883	6.56509	5.95146	6.33615	6.0129	5.16273	5.4911	5.46222	6.0197
6.1904	6.60109	6.30263	6.28727	6.00954	5.18144	5.49526	5.37903	6.03561
6.22	6.4067	6.38447	6.34111	5.89507	5.22072	5.4711	5.37031	6.03817
5.86243	6.61421	6.35383	6.28135	6.10641	5.10881	5.51302	5.30183	6.05345
5.75676	6.20968	6.38431	6.03801	6.07233	5.198	5.16817	5.14737	5.86283
6.27056	6.54101	6.39247	6.26856	5.56773	5.16953	5.31575	5.29152	6.06217
6.20824	6.32495	6.17984	6.28799	6.17784	5.20232	5.46374	5.31511	5.82251
6.26088	6.50038	6.44902	6.24432	6.06281	5.28488	5.37943	5.09225	5.92282
6.28463	6.43838	6.41654	6.33335	6.07345	5.26144	5.40943	5.19528	6.00266
6.21808	6.29351	6.26976	6.19984	5.88275	4.90547	5.10513	5.30943	6.07569
6.31455	6.41054	6.4215	6.0017	6.08401	5.2536	5.14281	5.32879	6.09025
6.27599	6.33991	6.47998	6.32279	6.06401	4.89395	4.95986	5.13489	6.08113
6.15529	6.34311	6.11953	5.84003	5.82507	5.23352	5.38951	5.27384	6.06913
6.27152	6.31511	5.98042	6.34679	6.03714	5.18432	5.35159	5.2108	5.9101
6.2828	6.01426	6.43014	6.27752	6.08521	4.85219	5.39711	5.26088	6.02738
6.31119	6.19584	6.4207	6.13361	6.12009	5.35199	5.05194	5.08953	6.06177
6.31551	6.30143	6.04849	6.27632	6.14137	5.32335	5.37551	5.33639	6.03409
6.33927	6.32519	6.17656	6.24448	6.09905	5.09417	5.42982	5.36519	6.0297
6.33887	6.36743	6.4507	6.29791	6.10545	5.32943	5.44158	5.31607	6.06249
6.37439	6.33071	6.50598	6.26864	6.08529	5.25136	5.30815	5.18656	6.10993
6.40791	5.59197	6.12809	6.26936	5.92426	5.33415	5.29223	5.06609	5.95538
6.34375	6.24056	6.37023	6.2696	6.01002	5.31503	4.61837	5.32327	6.04801
6.06833	6.42342	6.23368	6.09225	6.15592	5.26144	5.36775	5.36351	5.82339
6.16552	6.15449	6.35599	6.14369	5.75508	5.30903	5.42063	5.38823	6.08865
6.34943	6.35583	6.39111	6.34855	6.12505	5.14665	5.44758	5.44094	5.89419
6.37615	6.13633	6.44446	6.38615	6.08609	5.31255	5.38407	5.35271	6.11793
6.27904	6.13601	6.38815	6.35223	6.13441	5.09665	5.41671	5.47614	6.10737
6.32119	6.36703	6.49278	6.15913	6.10001	5.32167	5.16705	5.32023	6.11897
6.36911	6.46638	6.37775	6.26384	6.14089	5.29359	5.30023	5.04889	5.94786
6.36559	6.4275	6.38327	6.11137	6.08401	5.11625	5.44862	5.34487	5.88515
6.30407	6.49046	6.37399	6.28679	6.03521	5.31991	5.34471	5.32279	6.09881
6.31655	6.11649	6.40318	6.28184	6.17056	4.98138	5.45558	5.20448	5.90538
6.29399	6.4323	6.15257	6.28663	6.10697	5.30263	5.15833	5.36791	6.11321
6.35903	6.4607	6.30751	6.26808	6.16456	5.28752	5.24944	5.07313	5.81843
6.30719	6.43046	6.24688	6.29775	6.16328	5.2544	5.42886	5.38055	6.13889
6.31055	6.2436	6.15393	6.34447	6.16608	5.23688	5.4603	5.40071	5.98034
6.12057	6.25288	6.09865	6.1816	5.9757	5.24552	5.47886	5.39255	6.11601
6.14753	6.48582	6.18528	6.06401	6.04017	4.91619	5.36143	5.38055	6.10705
6.24504	6.26544	6.2016	6.33655	6.18384	4.98266	5.07737	5.39495	6.14985
6.09073	6.53078	6.30911	6.32247	6.24632	5.20664	5.40783	5.14929	6.00962
6.26176	6.37551	6.39079	6.36239	6.23248	5.19728	5.40111	5.42766	6.12369
6.30327	6.43702	6.34239	6.35543	6.01914	5.20952	5.52814	5.40503	5.74116
6.27752	6.10369	6.10081	6.34959	6.20072	5.26712	5.43646	5.37727	6.10569
6.162	5.81291	6.37543	6.40071	6.20072	5.24992	5.34231	5.29087	6.04153
6.1852	6.23872	6.24536	6.40439	6.23232	5.17488	5.38343	5.32711	6.14617
6.1824	6.5063	6.37439	6.33823	6.1844	5.09585	5.41223	5.32975	5.94458
6.25128	6.50806	6.33455	6.13161	6.15233	5.22768	5.36455	5.31159	6.06257
5.99962	6.45118	6.33487	6.21936	6.16104	5.13249	5.15161	5.34223	6.05233
6.02346	6.4159	6.26864	6.35959	6.12785	5.12073	5.36335	5.32559	5.98962
6.06449	6.38767	6.36495	6.27072	5.85939	5.21488	5.35319	5.28568	6.06305
6.2348	6.2448	6.21504	6.11465	6.17976	5.2164	5.38319	5.37415	5.99634
6.27543	6.23584	6.35663	6.38191	6.18104	5.23696	5.36255	5.30631	6.00818
6.2624	6.49918	6.38111	6.08057	6.18152	5.13713	4.98026	5.03394	6.04057
6.00242	6.47438	6.35663	6.36223	6.11641	5.28704	5.37255	5.16729	6.03474
6.26128	6.55205	6.31639	6.38119	6.07217	5.24808	5.34295	5.33343	5.79067
6.21672	6.56621	6.37023	6.39791	5.79755	5.11345	5.32103	5.31727	5.94018
6.08801	6.48966	6.34831	6.38999	6.08633	5.24952	5.31679	5.27008	6.06913
5.68388	6.31615	6.14001	6.38439	5.99818	4.91315	5.42614	5.24904	6.05769
6.33615	6.45486	6.38087	6.37231	6.05681	5.13553	5.44974	5.34655	6.05785
6.07201	6.14657	6.12433	6.34127	6.06193	5.19536	5.06673	5.2676	6.04409
6.29855	6.44494	6.27864	6.33719	6.02881	5.22256	5.32983	5.32111	6.07161
6.09265	6.4819	6.24536	6.19608	6.05073	5.21992	5.42054	5.35311	6.04609
6.16097	6.18048	6.32655	6.31927	6.05185	4.98314	5.50134	5.34775	6.04209
6.30063	6.49718	6.29183	6.37695	5.7726	5.2428	5.30655	5.39135	6.04385
6.06017	6.14129	6.28935	6.15032	6.04265	5.1976	5.47742	5.42502	6.09689
6.14665	6.46734	6.23664	6.30623	5.91075	5.2332	5.47918	5.39183	6.08041
6.28383	6.32935	6.01666	6.35911	6.02346	4.9929	5.53254	5.41223	5.86723
6.32919	6.53277	6.29887	5.97146	6.10537	5.02818	5.58221	5.23792	6.12169
6.27663	6.55725	6.27808	6.37295	6.14057	5.25088	5.21784	5.4711	5.86027
6.31327	6.1892	6.27112	6.33607	6.05945	5.22584	5.31863	5.13833	5.90123
6.31439	6.25848	6.26344	6.31223	5.96858	5.21712	5.57725	5.15401	6.09649
6.2156	6.2824	6.10009	6.00194	6.00282	5.11481	5.27112	5.42038	5.89499
6.27679	6.5147	6.01074	6.22688	5.99282	5.08129	5.55229	5.40527	6.09537
6.21984	6.36039	6.29639	6.33823	5.77028	5.14601	5.51022	5.43614	6.06473
6.30591	6.5167	6.31055	6.32415	5.95554	5.06801	5.57077	5.38247	6.06049
5.98258	6.4879	5.98146	6.10609	5.82595	4.82635	5.31463	5.32647	5.83859
6.01066	6.55373	6.27447	6.35095	5.82659	5.15449	5.53357	5.47214	5.6658
6.21624	6.38431	6.37327	6.06425	6.01002	5.18296	5.54653	5.12785	5.75892
5.98082	6.39119	6.37647	6.31623	5.98426	5.19216	5.51902	5.38023	6.11249
6.19808	6.64341	6.23712	6.2244	5.9673	5.20424	5.50502	5.14289	6.03721
6.21928	6.59637	6.01106	6.05393	5.98506	5.21344	5.4411	5.37855	5.84179
6.25512	6.64621	6.16033	6.2568	6.05881	5.12601	5.22288	5.18216	5.90243
6.29167	6.67508	6.34847	6.16464	5.96066	5.17936	5.42694	5.34703	5.98018
6.26104	6.44934	6.36015	6.35551	5.99298	5.17849	5.22904	5.06649	6.05169
6.28247	6.52733	6.39207	6.15121	5.7858	4.9893	5.46118	5.38751	5.96682
6.35591	6.68596	6.39679	6.32047	6.04633	5.18136	5.18352	5.39207	5.92322
6.26328	6.47406	6.37639	6.19824	5.93722	5.0125	4.90771	5.43422	6.08769
6.12945	6.48262	6.03737	6.38679	5.99474	5.11249	5.45014	5.16449	5.96858
6.2612	6.27975	6.31463	6.35799	5.82283	4.97834	5.29024	5.1864	6.16272
5.95186	5.98962	6.43534	6.22056	6.05769	4.89699	5.26256	5.44222	5.88187
6.26832	6.54725	6.39327	6.44134	5.78716	5.23688	5.54805	5.44982	6.12249
6.30687	5.99754	6.49694	6.2216	5.77252	5.2556	5.46094	5.22584	6.14513
6.15088	5.81643	6.38055	5.9597	5.9937	4.97434	5.33879	5.41847	6.16464
6.38783	6.60325	6.39559	6.2544	5.82315	5.10545	5.34359	5.42886	6.19184
6.08025	6.57165	6.34663	6.29631	5.62077	5.33359	5.42103	5.29655	6.18096
6.18496	6.36151	6.40615	6.2428	6.06297	5.28832	5.30119	5.16257	5.95994
5.97082	6.47326	6.36839	6.33431	5.90883	5.21784	5.44206	5.33063	5.79683
5.58021	6.51886	6.12065	6.32575	6.02546	5.33151	5.27224	5.36239	6.12913
6.29111	6.37807	6.15057	6.2832	6.07321	5.12601	5.20744	5.37639	5.87363
6.00162	6.53277	6.43262	6.29479	6.08953	5.02378	5.40927	5.33351	6.12609
6.32471	6.44174	6.4767	6.33807	6.07665	5.03058	5.25816	5.12665	6.08657
6.29711	6.47094	6.48038	6.34023	5.77772	5.34015	5.4339	5.34007	6.07153
6.29303	6.50366	6.46662	6.10833	5.80443	5.02906	5.30583	5.32719	6.10545
5.96186	6.4747	6.38143	6.31791	5.97834	5.22928	5.48382	5.07761	6.05089
6.20216	6.4635	6.2176	6.07569	5.83635	5.38855	5.4643	5.28016	5.99522
6.27888	6.48334	6.42062	6.20568	5.85203	5.23112	5.41758	5.31039	5.96794
6.12929	6.1984	6.19656	6.01274	5.9629	5.04074	5.44558	5.13449	5.99666
6.08313	6.48878	6.32295	6.29327	6.00354	5.04378	5.36343	4.97594	5.96578
6.10289	6.4871	6.38495	6.18072	5.85907	5.31791	5.32671	5.00802	5.93434
6.26312	6.29823	6.18408	6.27639	5.74708	5.28976	5.30511	5.03018	5.92298
6.24672	6.51398	6.1856	6.31055	6.10897	5.36255	5.33775	5.25944	5.75188
5.72164	6.44038	6.27599	6.29959	5.96042	5.22048	5.32727	5.11313	5.94634
5.83515	6.29711	6.39239	6.32295	5.9357	5.20336	5.14577	5.21624	5.9013
6.26928	6.26112	6.31135	6.34439	5.79051	4.92147	5.43302	5.24232	5.84067
6.08345	6.21264	6.45134	6.38287	5.90899	5.24848	4.99258	4.99178	5.60453
6.11881	6.28751	6.40423	6.34959	5.59565	5.02274	5.35991	5.2312	5.87659
6.37447	6.4851	6.22304	6.39039	5.98274	5.26504	5.33087	5.12993	5.77124
5.94562	6.45022	6.17456	6.29063	5.98002	5.19088	5.44262	5.21192	5.88739
6.31975	6.4455	6.37815	6.37415	5.98402	5.15865	5.29688	5.26248	5.59981
6.29199	6.25464	6.36599	6.32767	5.92962	5.30647	5.43734	5.29983	5.90235
6.25696	6.38831	6.29967	6.41014	5.75996	5.35767	5.0053	4.93731	5.93042
6.33407	5.86651	6.28184	6.06641	6.02538	5.2652	5.31007	5.12121	5.62245
6.29991	6.4427	6.31263	6.39119	6.01642	5.05426	5.31175	5.31967	5.91331
6.06585	6.41238	6.34031	6.36175	5.99786	4.95218	5.33791	5.34295	5.86131
6.07377	6.45846	6.13409	6.37063	5.7618	5.11569	5.08537	5.37591	5.88035
6.13041	6.26344	6.31295	6.39583	5.66556	5.34951	5.43238	5.4459	5.83363
6.31495	6.36911	6.18424	6.06281	5.9737	5.37767	5.37975	5.33815	5.86771
6.16448	6.33895	6.28775	6.40831	5.99098	5.11425	5.48454	5.37199	5.69868
6.15616	6.31079	6.31687	6.35631	6.00202	5.09737	5.50462	5.39863	5.59773
6.04617	6.33479	6.23896	6.38239	5.95938	5.41782	5.50422	5.12609	5.87003
6.27567	6.07601	6.23728	6.43454	6.00882	5.42614	5.11609	5.40487	5.72324
6.25024	6.30223	6.18792	6.44558	5.82091	5.35071	5.39159	5.43702	5.92402
6.31727	6.10513	6.09601	6.36895	6.10745	5.37135	5.45046	5.43974	5.73644
5.89611	6.36879	6.02354	6.35367	6.13601	5.34351	5.19904	5.51086	5.95394
6.22	6.35079	6.18904	6.41766	6.10345	5.22928	5.19376	5.47486	5.75188
6.20448	6.1608	6.12017	6.16888	5.76604	5.17912	5.36423	5.44822	5.92498
6.13161	6.43438	6.23296	6.21448	6.10417	5.24536	5.46382	5.41655	5.89923
6.20344	6.33415	6.01394	6.38911	6.09433	5.32919	5.48982	5.47982	5.85147
6.21488	6.37927	6.16792	6.31727	6.09457	5.32983	5.27824	5.4935	5.88123
6.25264	6.19384	6.19744	6.38823	6.14553	5.30039	5.40519	5.41782	5.59717
6.18448	6.37871	5.94274	6.47358	5.91122	5.17952	5.5047	5.46118	5.85539
6.23352	6.36047	5.7138	6.02186	6.13041	5.13609	5.15281	5.05129	5.83227
6.21808	6.29263	5.61245	6.38551	6.17512	5.12113	5.35487	5.38503	5.7502
6.18672	6.13353	5.98394	6.07041	6.17352	4.85107	5.47614	5.37223	5.81003
6.15569	6.31295	5.99618	6.2284	6.0093	5.17873	5.23752	5.31951	5.81091
6.09537	6.40615	6.23936	6.15088	6.15217	5.19904	5.51166	5.11137	5.46494
6.21016	6.44006	6.00458	6.34863	6.20592	5.17537	5.25032	5.40527	5.67372
6.2248	6.41782	6.26568	6.18648	6.19672	5.15481	5.37719	5.36055	5.82307
5.99906	6.4643	6.31687	6.36959	6.1996	5.25832	5.37951	5.28104	5.71964
6.21368	6.2704	6.30431	6.40318	6.09409	5.23784	5.40295	5.05778	5.79747
6.05337	6.41222	5.99914	6.33119	6.10609	5.23496	5.36623	5.24368	5.95874
6.28799	6.25472	6.26096	6.35263	6.17184	5.30447	5.10321	5.28696	5.84723
6.26864	6.48766	6.30327	6.1988	5.90859	4.98858	5.40847	5.19768	5.39983
6.17944	6.48702	6.28608	6.34335	5.90843	5.31207	5.37959	5.22032	5.84027
6.30343	6.5111	6.14161	6.32127	6.20224	5.24272	5.37783	4.92826	5.76492
6.32191	6.44582	6.25424	6.14961	5.75924	4.98402	5.44662	5.11673	5.91298
6.32839	6.2284	6.31959	5.99674	6.11505	5.21272	5.42103	5.18368	5.71572
6.31511	6.46766	6.38751	6.35159	6.16224	5.24968	5.38479	5.23872	5.99362
6.36543	6.47774	6.1728	6.11033	6.08841	5.21432	5.41127	5.32023	5.6818
6.19552	6.41454	6.49478	6.18824	5.85051	5.24544	5.20624	5.24568	5.95338
6.14481	6.37591	6.54173	6.25064	6.07177	5.32495	5.31751	5.30631	5.89683
6.31527	6.34575	6.52126	6.2172	6.06881	5.34527	5.32959	5.28904	5.82771
6.33087	6.08905	6.47182	6.17248	6.00802	5.35983	5.31119	5.32151	5.7758
6.38735	6.41742	6.45246	6.28727	5.99858	5.37631	5.22296	5.40775	5.86907
6.38855	6.35423	6.49054	6.09737	6.01986	5.39495	5.40319	5.38727	6.05409
6.25728	6.00666	6.51758	6.33055	6.06689	5.01314	5.43342	5.34119	6.15872
6.33151	6.31839	6.09097	6.03705	6.04065	5.27872	5.21128	5.31535	6.07625
6.17712	6.35327	6.44822	6.24816	6.09737	4.95034	5.43398	5.26752	6.07129
6.03913	6.36695	6.38783	6.20688	6.07241	5.37735	5.22816	5.29415	5.90395
6.1872	6.37415	6.09041	6.01882	5.9725	4.88251	5.38295	5.37127	6.0069
6.31367	6.37519	6.39567	6.2824	5.79987	5.31287	5.42854	5.37431	6.05409
6.30487	6.35583	6.25648	6.28463	5.65437	5.28848	5.41903	5.38087	5.98546
5.96754	6.29423	6.18408	6.32151	5.97618	5.37567	5.36327	5.35703	5.63925
6.00578	6.20352	6.32351	6.35903	5.84939	5.36327	5.0005	5.37519	6.06513
6.07001	6.47054	6.4235	6.36887	5.88915	5.34799	5.2988	5.36687	6.08073
6.38671	6.10417	6.34175	6.4427	5.80843	5.40975	5.274	5.40631	6.08785
6.21896	6.44894	6.15745	6.07809	6.00666	5.32567	5.37327	5.41326	6.05961
6.45286	6.47982	6.29359	6.4507	6.06465	5.11713	5.41887	5.38607	6.10753
6.1976	6.58933	6.2648	6.43406	6.05137	5.32023	5.24328	5.37159	6.15601
6.4443	6.47046	6.11233	6.38271	6.06225	5.32319	5.41399	5.30567	6.06513
6.40006	6.46302	6.33519	6.37535	6.06633	5.2812	5.39655	5.36311	6.10025
6.27471	6.4303	6.33855	6.07497	6.12489	5.25896	5.20952	5.33511	6.06929
6.40231	6.39567	6.36183	6.25392	6.14617	5.12297	5.18856	5.30263	6.01098
6.37207	6.45118	6.32975	6.36703	6.11465	5.04962	5.48286	5.33015	6.10129
6.36775	6.48974	6.34343	6.36807	6.16129	5.298	5.14033	5.32111	6.11265
6.29895	6.46702	6.35783	6.32391	5.80987	5.262	5.41998	5.33447	6.07185
6.36807	6.42246	6.40982	5.9837	5.84723	5.18112	5.42814	4.95666	6.07993
6.36519	6.21296	6.32463	6.28727	6.14321	5.26104	5.10761	5.30983	5.92178
6.36511	6.46942	6.34167	6.34207	5.88651	5.03722	5.45846	5.35023	5.83707
6.40702	6.42726	6.32719	6.28767	6.11241	5.30567	5.5343	5.36303	6.08617
6.35111	6.33871	6.44582	5.99946	6.16736	5.37887	5.33679	5.35967	6.11785
6.00322	6.41254	6.42718	6.18992	6.20472	5.30839	5.5055	5.37407	6.12777
6.08961	6.32655	6.42062	6.37615	5.83795	5.12673	5.20016	5.44054	6.11025
6.28743	6.30607	6.42502	6.32271	5.92802	4.7594	5.35791	5.15617	6.09737
6.32079	6.08001	6.42246	6.12177	6.03545	5.36463	5.60517	5.43334	6.07249
5.97626	6.12681	6.45222	6.26304	6.10465	5.35807	5.53142	5.38191	6.06929
6.30535	6.36687	6.39535	6.28528	6.03625	5.39783	5.52022	5.39847	5.67244
6.05097	6.33463	6.35111	6.29735	5.93122	5.39519	5.25968	5.40199	5.81155
6.22072	6.35303	6.10233	6.32551	5.93978	5.35999	5.5431	5.44022	5.19224
6.24488	6.34407	6.37279	6.15913	6.13385	5.27784	5.52886	5.39967	6.00546
6.27056	6.41742	6.30119	6.25864	6.09241	5.50278	5.26984	5.35975	5.93026
6.25744	6.03041	6.38375	6.30095	6.07665	5.14345	5.4871	5.01282	5.96234
6.21464	6.16832	6.36591	6.32439	6.08089	5.5311	5.34295	5.36143	5.90651
6.2596	6.09441	6.29463	6.31055	6.10065	5.45518	5.48478	5.25128	5.95058
6.13081	5.9529	6.12769	6.33895	5.89643	5.44094	5.53758	5.18248	5.81955
6.20904	6.36055	6.4483	6.21456	6.09897	4.94378	5.33575	5.36063	5.92906
6.02162	6.37103	6.38111	6.33023	5.98058	5.15833	5.59357	5.37039	5.59413
6.35775	6.35359	6.38527	6.30471	5.82859	5.09633	5.53166	5.26288	5.90498
6.30015	6.35615	6.42766	6.0225	6.11409	5.31743	5.58133	5.4735	5.77492
6.37471	5.9289	6.36055	6.30991	6.13689	5.25656	5.52686	5.32983	5.78324
6.25536	6.35143	6.29423	6.30551	6.16448	5.4147	5.60957	5.4151	5.82995
6.37791	5.84435	6.34623	6.15496	5.89291	5.23832	5.43462	5.39495	5.94466
6.34239	6.39719	6.30399	6.26456	5.91115	5.35287	5.28376	5.26568	6.05041
6.36591	6.44174	6.04057	6.08337	6.05601	5.39775	5.31223	5.40447	5.87643
6.33263	6.18648	6.21104	6.32351	6.14297	5.34903	5.50662	5.44342	6.11025
6.26416	6.40526	6.32391	6.39159	6.13281	5.36615	5.09897	5.38247	6.0109
6.30191	6.38815	6.15353	6.17568	6.10857	5.33639	5.46478	5.04777	6.08321
6.21616	6.2232	6.18	6.09761	6.12777	5.21816	5.28312	5.04242	6.0077
6.35023	6.41942	6.22432	6.33023	5.85067	5.05194	5.47358	5.35415	5.90963
6.28895	6.40311	6.29735	6.29327	5.94202	5.20184	5.45318	5.39303	5.91219
6.36879	6.24736	6.31599	6.29527	6.03969	5.19992	5.4687	5.40831	6.06513
6.32607	6.16104	6.19144	6.06897	6.05729	5.19176	5.17312	5.38567	6.04833
6.10769	6.32783	6.41414	5.95586	5.89683	5.19024	5.38951	5.24512	5.95698
6.28887	6.35175	6.33639	6.14161	5.90651	5.19328	5.51174	5.41007	6.13345
6.24632	6.30583	6.36703	6.34463	6.06569	5.22832	5.05506	5.14633	6.08465
6.26208	6.34263	6.29759	6.21072	6.08481	5.27144	5.14825	5.22864	5.87843
6.09809	6.35263	6.05153	6.27176	5.9273	5.27192	5.41423	5.25808	6.09633
6.01346	5.98226	6.21032	6.27552	6.0237	5.15801	5.4311	5.12457	6.05313
6.21008	6.34551	6.39663	6.28055	6.03857	5.21384	5.43046	5.2148	6.08241
6.25376	6.33543	6.40231	6.32079	6.0233	5.26256	5.47934	5.20664	6.02434
6.18088	6.37591	6.36415	6.10481	5.81371	5.20864	5.39743	5.00754	6.05825
6.27112	6.34471	6.06585	6.27912	6.02178	5.14617	5.37407	4.95714	5.92626
6.24064	6.28943	6.35487	6.18912	5.63469	5.10681	5.39519	5.24768	6.02346
6.26512	6.00962	6.23032	6.18936	5.89747	5.12177	5.53637	5.26224	6.10649
6.232	6.13641	6.38583	6.26104	5.48478	5.09161	5.40967	5.208	6.12609
6.26232	6.37807	6.41454	6.30415	5.65693	4.75164	5.41127	5.2796	6.12809
6.04457	6.12641	6.36839	6.29063	5.89995	4.93755	5.40399	5.26552	5.81355
6.06289	6.21456	6.30807	6.32551	5.96834	5.1996	5.38551	5.36039	5.87203
6.24376	6.07705	6.09905	6.53821	6.0209	5.20128	5.43718	5.20664	6.12161
6.33399	6.46478	6.02074	6.28767	5.97474	5.04042	5.4271	5.21392	5.93442
6.22776	6.28488	6.31231	6.30271	5.9649	5.23912	5.4207	5.00074	6.00658
6.21144	6.33655	6.53542	6.03521	5.69164	5.21024	5.4383	5.18712	5.81043
6.19616	6.4511	6.10073	6.35823	5.76372	4.97706	5.39023	5.19184	5.89571
5.98786	6.25632	6.41007	6.07393	5.58389	5.07785	5.44718	4.93994	5.89859
6.27304	6.51966	6.18536	6.1732	5.95906	5.1812	5.41751	5.27256	5.93018
6.21456	6.52294	6.38335	6.31015	5.95794	5.04746	5.11865	5.04938	6.09369
6.2052	6.55197	6.34895	6.37023	5.79923	5.11233	5.39271	5.2064	6.06025
5.88307	6.20064	6.39926	6.37311	6.00346	5.19816	5.4147	5.24744	6.05481
5.9265	6.48206	6.43894	6.33303	5.77923	4.97578	5.34511	5.2036	6.13785
6.00842	6.54877	6.47414	6.26528	5.9137	5.01994	5.48638	4.98362	5.76148
5.88723	6.55693	6.4615	6.25824	5.96034	5.22872	5.4627	5.23176	6.04425
6.25976	6.37207	6.41406	5.74636	6.06713	5.27352	5.44462	5.31599	6.10641
6.27024	6.55973	6.5095	6.26104	6.06793	5.24304	5.46294	5.28935	5.35671
6.26368	6.32303	6.27639	6.24552	6.01162	5.27816	5.54166	5.24352	5.93066
5.92586	6.33631	6.40118	6.2392	6.03969	5.00042	5.50102	4.93619	5.94138
6.29719	6.40911	6.57037	6.24392	6.0117	5.09393	5.55485	5.2248	6.08625
6.27144	6.42446	6.47358	6.10713	5.83515	5.06873	5.46966	5.24288	5.91562
5.92426	6.45774	6.51814	6.02274	5.79283	5.19128	5.31255	4.92531	5.92826
6.04057	6.17544	6.48838	6.30399	5.91466	5.27264	5.44262	5.29464	5.81875
6.04257	6.42294	6.47974	6.27792	5.9509	5.29528	5.14265	5.28504	6.05833
6.12321	6.37439	6.30919	6.30727	5.97098	5.10945	5.34671	5.2368	6.14841
6.36079	6.35231	6.20672	6.2356	6.02954	5.31983	5.46542	5.29624	6.03905
6.2112	6.50814	6.46342	6.20992	6.06649	5.28192	5.4907	5.27416	6.12753
6.23072	6.47854	6.33383	6.18048	6.0109	5.30599	5.52038	5.29056	6.19464
6.2296	6.22112	6.38431	6.04345	6.00946	4.96362	5.56245	5.32975	5.99026
6.03249	6.08233	6.05025	6.20584	6.0313	5.23328	5.44742	5.18648	5.81979
6.21792	6.4619	5.93442	6.23136	6.07001	5.12689	5.51702	5.07561	5.7554
6.20808	6.28703	6.40182	5.86459	6.06121	5.30991	5.50062	5.34519	6.11905
6.20016	6.44646	6.33695	6.2756	6.14705	5.29615	5.49406	5.32631	6.08377
6.1984	6.38239	6.13737	6.25752	6.11353	5.37471	5.4427	5.33447	6.13177
6.06513	6.56501	6.39719	6.32319	6.12689	4.97986	5.50382	5.39639	5.65541
6.22584	6.22256	6.30343	6.31799	6.07273	5.28887	5.50582	5.38527	5.91186
6.21872	6.5271	6.1672	6.14585	6.07561	4.92451	5.26584	5.21336	6.13321
6.0149	6.38111	6.23552	6.14673	5.37471	5.31495	5.51302	5.13817	6.10625
6.14977	6.50542	6.2528	6.19216	6.13145	5.36839	5.47798	5.39023	6.10449
6.08009	6.50814	6.27176	6.37111	5.7782	5.35191	5.4723	5.4347	5.82587
6.23504	6.54701	6.25024	6.38087	6.12497	5.33815	5.44982	5.36703	6.13353
6.4659	6.55205	6.07145	6.39375	6.23768	5.21944	5.19248	5.38343	5.88283
6.33967	6.56125	6.2268	6.41094	6.06569	5.29031	5.1944	5.39087	6.06289
6.00322	6.49686	6.22856	6.19472	6.17384	5.08433	5.25	5.40791	6.13561
6.28087	6.4907	6.27416	6.41774	6.16544	5.05977	5.16617	5.33071	6.01922
5.97186	6.52342	6.31095	6.39295	6.12305	5.11049	5.28384	5.37423	6.01706
6.38711	6.39311	6.28831	6.40639	5.89731	5.2304	5.02866	5.04842	5.82931
6.21488	6.44734	6.33935	5.97338	5.89299	5.10105	5.39407	5.31599	5.98874
6.33135	6.48566	6.2828	6.38919	6.15088	5.13225	5.12273	5.09041	5.65724
6.36343	6.45758	6.30495	6.37983	5.88659	5.12337	5.29992	4.89899	5.85123
6.32159	5.85515	6.34959	6.37839	6.13145	5.282	5.21112	5.13825	6.0245
6.25568	6.41078	6.00962	6.13289	6.14921	5.27512	5.36383	5.27664	5.94746
6.32927	6.36719	6.31087	6.27583	6.18352	5.28592	5.43238	5.17753	5.9873
6.29767	6.35391	6.08241	6.29903	6.15097	5.05178	5.44206	5.21952	5.87331
6.09489	6.38551	6.31463	6.36671	5.91762	5.04938	5.28552	5.12073	5.46742
6.36823	6.28999	5.98762	6.39743	6.1808	5.22072	5.40327	4.93403	6.08897
6.41326	6.38975	6.31031	6.38623	5.95714	4.94386	5.45894	5.16497	5.84555
5.9785	6.30655	6.37375	6.38111	6.13113	5.31175	5.2836	5.18784	6.0109
6.23944	6.31959	6.17496	6.09521	6.11673	5.09729	5.24632	5.08593	6.0121
6.38799	6.32055	6.10545	6.35687	6.18272	5.25704	4.9561	5.1996	5.97234
6.01706	6.30799	6.27144	6.29359	5.98586	5.30463	5.4943	5.16984	5.71756
6.33503	6.39175	6.17976	6.29807	6.1892	5.08609	5.39895	5.21336	5.60357
6.18712	6.08761	6.44542	6.14145	6.20208	5.18224	5.51214	5.26736	5.97346
6.2824	6.30127	5.99666	6.30487	5.87163	5.10417	5.52174	5.03266	5.82419
6.41214	6.262	6.37967	6.33879	6.15041	5.31719	5.55437	5.25464	5.7746
6.31959	6.35599	6.32023	6.22144	6.2324	5.27944	5.57341	5.09529	5.99338
6.29855	6.40574	6.32863	6.12993	6.02546	5.31983	5.55053	5.34951	5.92178
6.17408	6.15561	6.37783	6.33679	6.18624	5.00906	5.48902	5.22904	5.80755
6.23624	6.2304	6.37775	6.37167	6.11929	5.29455	5.33535	5.34687	5.86883
6.37063	6.37351	6.31607	6.33527	6.15456	5.27248	5.23336	5.11905	6.0029
6.228	6.13841	6.17336	6.32231	6.12889	5.05154	5.45294	5.32615	5.97898
6.39039	6.31711	6.30711	6.46934	6.22272	5.31343	5.47582	5.09809	5.62581
6.38855	6.29999	6.36391	6.15073	6.15409	5.23744	5.46918	5.2876	6.00114
6.35447	6.34135	6.33991	6.28503	6.00474	4.78044	5.49502	5.28144	5.97634
6.25272	6.34391	6.29015	6.202	6.12601	5.186	5.39767	5.27752	5.95466
6.2616	6.12753	6.02609	5.9885	5.72948	5.24808	5.42462	5.36415	5.99594
6.36135	6.37519	6.31383	6.26768	6.13617	5.03514	5.43518	5.31543	6.06281
6.10401	6.17456	6.11081	6.33039	6.10977	5.08329	5.52766	5.31015	5.98794
6.40559	6.37599	6.1696	6.39135	6.07665	5.2472	5.20232	5.30679	6.03034
6.15801	6.05409	6.34879	6.13897	6.07681	5.19288	5.4255	5.22584	6.08281
6.4187	6.38711	6.33343	6.34255	6.06497	5.23376	5.48518	4.9965	5.65813
6.33367	6.38463	6.30943	6.02721	6.06985	5.2324	5.47078	5.22096	6.07833
6.39031	6.32191	6.14137	6.22504	5.85019	5.1832	5.49062	5.258	5.89715
6.31999	6.10121	6.44622	6.25488	6.03529	5.31511	5.38119	5.19464	5.81963
6.37183	6.31607	6.42062	6.44318	6.05641	5.17016	5.41223	5.17408	5.96362
6.39439	6.32671	6.37487	6.4659	5.85243	5.26976	5.30359	4.92067	5.84675
6.38263	6.26264	6.11041	6.34423	5.80939	5.26296	5.43606	5.19648	5.61277
6.38279	6.07657	6.33991	6.36855	5.9973	5.2044	5.43934	5.21736	5.71092
6.18352	6.29703	6.29903	6.4587	5.99162	5.03266	5.32119	5.26512	5.96642
6.37727	6.21248	6.12105	6.41278	5.98658	5.04673	5.48878	5.18072	5.7542
5.83339	6.10937	6.38887	6.42566	5.73684	5.254	5.4575	5.2804	5.80675
6.33887	6.04217	5.9909	6.44758	6.04169	5.15601	5.50798	5.28488	5.93826
6.44326	6.37887	6.35495	6.45902	5.82395	5.12369	5.47766	5.26088	6.01722
6.08553	6.09097	6.34807	6.34103	5.89467	4.98786	5.49062	5.27072	5.88171
6.43022	6.26544	6.26288	6.20896	5.95602	5.2188	5.31311	5.22416	5.95794
6.05417	6.42862	6.07161	6.36383	5.31255	5.23976	5.60749	5.26216	5.59429
6.41742	6.41406	6.26896	6.29479	5.75004	5.05042	5.61421	5.32599	5.9357
6.40822	6.4267	6.17024	6.34695	6.02553	5.16593	5.48742	5.29359	5.9177
6.48238	6.46934	5.87715	6.28352	5.68548	5.13969	5.53238	5.31311	5.83011
6.4339	6.42422	6.27224	6.29767	5.94354	4.83931	5.38855	5.27984	5.94402
6.41662	6.47934	6.22448	6.26488	5.95386	5.13057	5.31175	5.17368	5.91458
6.42854	6.04073	6.06441	6.28583	5.93674	5.15281	5.5431	5.13433	6.04753
6.41174	6.56717	6.23944	6.15064	5.97482	5.11073	5.48166	5.41238	5.77052
6.02834	6.176	6.27663	6.18416	5.9549	5.09513	5.4883	5.44142	5.99978
6.42238	6.57085	6.32967	6.27064	6.01218	5.05337	5.43198	5.34223	6.04409
6.06105	6.46158	6.26568	6.34751	5.9461	5.24504	5.13097	5.37847	6.07153
6.07009	6.39047	6.30623	6.41934	5.90035	4.93274	5.48974	5.32967	5.82643
6.35455	6.26296	6.29087	6.27935	5.78179	5.10129	5.41455	5.33447	6.11329
6.32807	6.27512	6.03338	6.08913	5.89731	5.15105	5.49846	5.27232	5.77636
6.04881	6.24024	6.19704	6.35143	5.9537	5.19008	5.04402	4.58365	5.85139
6.05921	6.43798	6.32063	6.48614	5.96682	4.47878	5.11929	5.33223	6.05553
6.24232	6.49542	6.35479	6.4839	5.83947	5.29183	5.17417	5.36823	6.09489
6.24784	6.46742	6.15113	6.49974	6.00178	5.2692	5.33695	5.38319	6.09593
6.25328	6.42574	6.39823	6.1908	6.01698	4.94058	5.31895	5.37311	6.10609
6.26144	6.46142	6.21976	6.44606	5.9709	5.02626	5.1708	5.03362	6.15144
6.19248	6.49422	6.44286	6.22896	6.00074	5.39199	5.36023	5.34431	6.14497
5.91331	6.46326	6.00922	6.32999	5.99778	5.32007	5.36279	5.07793	5.93954
6.22296	6.48006	6.32679	6.46366	6.0365	5.2636	5.38407	5.09881	6.2252
5.84819	6.48702	6.43198	6.4383	5.83131	5.37623	5.41423	5.268	5.90179
6.23072	6.25816	6.24848	6.21592	5.96594	5.43478	5.47574	5.23912	5.99522
6.16304	6.47566	6.15681	6.47286	6.02098	5.32927	5.204	4.86515	6.17288
6.17336	6.55757	6.47766	6.39926	5.733	5.4783	5.4383	4.96426	6.2044
6.22368	6.27208	6.40935	6.50462	5.9257	5.45534	5.41927	5.12097	5.99106
6.05409	6.16192	6.4431	6.30055	5.93082	5.42958	5.41847	5.13289	6.17368
6.17416	6.5279	6.34191	6.5131	5.95426	5.44246	5.13401	4.9717	6.25144
6.23856	6.48894	6.38751	6.29615	5.99146	5.08473	5.31671	5.18664	6.21592
6.27688	6.50574	6.35519	6.28711	5.93346	5.07249	5.29887	5.2716	6.21472
6.13369	6.4991	6.37095	6.50022	5.7594	5.37351	5.25272	4.90659	6.26808
6.17352	6.41158	6.33511	6.16352	5.64301	5.32983	5.33015	5.06345	6.06857
6.19808	6.10793	6.16608	6.19064	5.85155	5.38695	5.31247	5.14361	6.24904
6.23624	6.36999	6.37079	6.232	5.89739	5.41062	5.33551	5.14577	6.24688
5.70732	6.27855	6.2584	6.10089	5.95722	5.38911	5.30807	5.12617	6.23736
5.80851	6.33831	6.13105	6.33095	5.98594	5.37527	5.31415	5.1996	6.22384
6.04769	6.25496	6.30151	6.38847	6.00522	5.43254	5.25576	5.11313	5.98826
6.30823	6.29727	6.32031	6.43382	5.62117	5.35151	5.15809	5.21176	5.91554
5.98402	6.33783	6.204	6.42054	6.02298	5.34551	5.02762	5.25408	6.00538
6.30639	6.30151	6.226	6.17168	6.02609	5.25376	5.22832	5.12209	6.10841
6.31343	6.34855	5.92506	6.38231	5.66477	5.31375	4.93435	5.27	6.00818
6.22608	6.03674	6.05201	6.19432	5.96506	5.34207	5.06449	5.07721	6.14265
6.24896	6.24128	6.24624	6.15017	5.97242	5.26472	4.65557	5.12097	5.90099
5.93314	6.34583	6.23936	6.35631	5.78836	5.39551	5.28616	5.30343	6.11945
6.24512	6.38047	6.38911	6.36711	5.85075	5.45022	5.30231	5.34839	6.13545
6.27112	6.41166	6.31311	6.36839	5.91586	5.08825	5.32711	5.26536	6.07777
5.84907	6.47806	6.39071	6.10569	6.06137	5.31023	5.208	5.35591	6.05161
6.00042	6.43358	6.05897	6.35447	6.01618	5.26032	5.27328	5.26944	5.77236
6.37887	6.41358	6.34367	6.38079	5.9261	5.27688	5.33263	5.11841	5.35575
6.42662	6.13481	6.44502	6.40574	6.13873	5.17608	5.33127	5.40271	6.04713
6.2252	6.42782	6.37463	6.31455	6.15208	5.20752	5.32279	5.32551	5.99618
6.30495	6.45006	6.33383	6.4071	6.06273	5.0017	5.31727	5.26704	6.04769
6.28967	6.4739	6.46382	6.05897	6.11809	4.85939	5.01594	5.39191	6.02825
6.28463	6.43366	6.45526	6.34919	6.02658	5.09697	5.34847	5.4831	6.04305
6.26096	6.42894	6.43198	6.31767	5.86843	5.14241	5.22592	5.10689	6.05841
6.31415	6.214	6.41558	6.36023	6.03985	5.17049	5.33775	5.41678	6.01002
6.02585	6.38719	6.29447	5.94306	6.03458	5.10513	5.206	5.52702	6.03186
5.94962	6.06913	6.34695	6.27975	5.98594	4.79108	5.16713	5.39039	6.02306
6.29023	6.17224	6.32527	6.25064	6.01522	5.20592	5.44478	5.43766	5.99722
6.28735	6.4267	6.23	6.31183	5.87523	5.18096	5.38919	5.41631	6.05833
6.25408	6.52926	6.20712	6.27424	6.05209	5.18984	5.39199	5.46382	6.02546
6.29511	6.55101	6.28031	6.29327	5.87971	5.15841	5.35583	5.51958	5.83891
6.34087	6.51518	6.28416	6.33559	5.98378	5.14681	4.81651	5.40615	6.00818
6.30487	6.37823	6.2696	6.31479	6.00018	5.20104	5.26416	5.43606	6.05161
5.99346	6.55069	6.15041	6.32071	6.01594	5.03698	5.24584	5.4911	6.12905
6.12665	6.13265	6.2256	6.27463	5.76332	5.30447	4.92547	5.43046	6.04081
5.96794	6.4947	6.30383	6.23848	6.08577	5.04586	5.32999	5.4295	6.08921
6.31367	6.41318	6.01722	6.27536	6.08153	5.35151	5.30287	5.4739	6.10697
6.31111	6.66036	6.34143	6.30935	5.71972	5.34519	5.07097	5.42886	6.04977
6.25848	6.25896	6.34631	6.33279	6.06585	5.33935	5.29392	5.36911	6.02785
6.02698	6.53693	6.37759	6.28216	6.02881	5.30159	5.16057	5.24448	5.9853
6.14097	6.44502	6.38575	6.35143	5.88947	5.36071	5.11153	5.35055	6.03697
6.18336	6.40479	6.31703	6.18712	5.99698	5.31655	5.0357	5.40231	5.91331
6.21736	6.11873	6.29911	6.4051	6.00714	5.13105	5.2616	5.02674	6.07417
5.99778	6.3991	6.2636	6.2272	5.95634	5.38791	5.35479	5.36463	5.90051
5.96498	6.41366	6.47958	6.18728	5.98858	5.30087	5.05178	5.40447	6.03554
6.25048	6.13585	6.32903	6.08817	6.04065	5.01882	5.35487	5.38623	6.02234
6.04233	6.41502	6.50342	6.17168	5.68716	5.2752	5.26528	5.196	6.00282
6.18376	6.36895	6.43094	6.27	5.98802	5.32151	5.36567	5.10441	6.09113
5.97074	6.52958	6.49422	6.2716	5.81563	5.39695	5.07033	5.30775	6.11089
5.76172	6.10673	6.49742	6.42478	5.82347	5.25832	5.38887	5.35215	6.14001
6.04241	6.34839	6.51398	6.17296	5.86835	5.13241	5.4303	5.32023	6.01858
6.29415	6.37423	6.49654	6.43574	5.69828	5.31143	5.22168	4.89155	6.01178
6.26256	6.29119	6.35967	6.26064	5.60213	5.29472	5.37183	5.36087	5.86179
6.10217	6.01018	6.55357	6.29967	5.96626	5.2404	4.65277	5.34423	6.00026
6.29855	6.33647	6.31543	6.42966	5.96738	5.17488	5.19208	5.28152	6.07537
6.20368	6.02874	6.2748	6.04321	5.91394	5.05842	5.38167	5.28712	6.02834
6.1808	6.39791	6.31151	6.44342	5.92682	5.04178	5.28848	5.28616	6.10377
6.27984	6.36143	6.35263	6.18112	5.85243	5.32135	5.33271	5.30471	5.96298
6.29423	6.38535	6.40015	6.10369	5.99282	5.31487	5.42806	5.17065	6.04849
6.2476	6.39919	6.37767	6.33599	6.01138	5.14305	4.97482	5.2212	6.07457
6.27712	6.4223	6.38095	6.38319	5.81211	5.32159	5.35119	5.28624	5.9181
6.2688	6.39351	6.39503	6.37543	5.99362	5.29856	5.35511	5.28704	6.12033
6.24432	6.41966	6.41966	6.30655	6.03249	5.25792	5.17417	5.22872	6.10409
6.01514	6.22368	6.34231	6.37503	5.99314	5.24728	5.39207	4.62757	6.02602
6.2244	6.4803	6.45774	6.2436	5.81875	5.20744	5.37271	5.26696	6.0089
6.18696	6.49166	6.30527	6.31559	5.94794	5.05889	5.45102	4.99042	5.87683
6.10921	6.47966	6.18112	6.30815	6.03601	5.24432	5.4371	5.25696	5.84835
5.96522	6.50118	6.31343	6.29951	6.09897	5.25392	5.39999	4.88339	5.87995
5.66221	6.4819	6.26888	6.2836	5.96546	5.20584	5.4859	5.07961	6.06841
6.1772	6.37383	6.39239	5.62677	5.78972	5.15601	5.06753	5.24408	6.08041
6.11537	6.14753	6.33591	6.12433	5.95834	5.14929	5.44902	4.86011	5.83907
6.01538	6.49054	6.38127	6.28176	5.82547	5.02482	5.38199	5.29263	6.10057
6.19456	6.30439	6.34799	6.33791	6.02162	5.228	4.74188	5.35823	6.01082
6.24768	6.31999	6.31487	6.35071	6.06945	5.13337	5.30735	5.28528	6.0097
6.1796	6.43654	6.33231	6.42526	6.07553	5.22528	5.49398	5.27888	5.74292
6.13497	6.33919	6.4051	6.37479	6.04689	5.24368	5.2664	4.90955	5.75612
6.12257	6.38079	6.18536	6.38087	6.06321	5.12713	5.46646	5.2764	6.07897
6.2832	6.02034	6.39255	6.32687	6.07161	5.2048	5.47574	5.03258	6.29959
6.06593	6.06505	6.18592	6.33903	6.08409	5.01994	5.23272	5.30903	6.08769
6.17416	6.34895	6.39815	6.05393	5.82339	5.2796	5.4979	5.2708	5.94922
5.96538	6.07281	6.43526	6.30207	5.9369	5.22448	5.46606	4.79956	6.08985
6.11113	6.14113	6.38919	6.23152	6.19392	5.27896	5.41303	5.27208	5.71164
6.07833	6.37495	6.44638	6.35975	5.90179	5.28056	5.15625	5.30975	5.46502
6.03217	6.39463	6.40238	6.36503	6.04545	5.35415	5.41615	5.24672	5.69236
6.08545	6.1772	6.20632	6.12193	6.05153	5.13425	5.29111	5.40799	5.77923
6.11441	6.35999	6.4375	6.14281	5.7726	5.07353	5.40895	5.23296	5.71084
6.22848	6.39495	6.44478	6.28367	6.05049	5.16705	5.37303	5.27264	6.05921
6.2508	6.12985	6.4479	6.07617	6.08945	5.39903	5.35511	5.36695	6.03041
5.97626	6.33207	6.38607	6.12009	5.9697	5.45526	5.37279	5.14001	5.93322
6.09697	6.13857	6.1848	5.99746	5.98698	5.18936	5.39471	5.14985	5.86539
6.28552	6.34815	6.34615	6.1892	5.75716	5.40567	5.38439	5.09737	6.04497
6.36903	6.47118	6.38591	6.34919	5.67052	5.07849	5.38751	5.37911	5.77124
6.39207	6.27056	6.29887	6.33743	6.03202	5.2284	5.18816	5.35367	6.05345
6.4727	6.37079	6.05281	6.11577	5.91235	5.36031	5.40983	5.40095	5.85459
6.37471	6.41742	6.33887	6.1636	6.02634	5.40919	5.4123	5.0317	6.04665
6.14833	6.19968	6.39639	6.2576	6.08489	5.37743	5.21392	5.2032	5.73468
6.56349	6.24352	6.41718	6.13169	6.10001	5.41831	5.08777	5.39655	6.05545
6.39535	6.07809	6.36279	6.37807	5.9737	5.36159	5.38679	5.48006	6.07753
6.14545	6.15592	6.4311	6.22112	5.64117	5.01562	5.44166	5.46774	5.99082
6.22192	6.37615	6.24624	5.9657	6.02234	5.39207	5.34647	5.12249	6.06561
6.42622	6.35775	6.45582	6.32607	6.00026	5.32135	5.25024	5.39151	6.13257
6.36919	5.9769	6.47326	6.10913	5.53557	4.97394	5.44502	5.19032	5.71268
6.36223	5.96474	6.25192	6.38975	6.04241	5.24368	5.4123	5.36495	6.04825
6.34535	6.37159	6.4339	6.34783	6.00554	5.19736	5.22736	5.30167	6.06057
6.12665	6.13265	6.2256	6.27463	5.76332	5.30447	4.92547	5.43046	6.04081
5.96794	6.4947	6.30383	6.23848	6.08577	5.04586	5.32999	5.4295	6.08921
6.31367	6.41318	6.01722	6.27536	6.08153	5.35151	5.30287	5.4739	6.10697
6.31111	6.66036	6.34143	6.30935	5.71972	5.34519	5.07097	5.42886	6.04977
6.25848	6.25896	6.34631	6.33279	6.06585	5.33935	5.29392	5.36911	6.02785
6.02698	6.53693	6.37759	6.28216	6.02881	5.30159	5.16057	5.24448	5.9853
6.14097	6.44502	6.38575	6.35143	5.88947	5.36071	5.11153	5.35055	6.03697
6.18336	6.40479	6.31703	6.18712	5.99698	5.31655	5.0357	5.40231	5.91331
6.21736	6.11873	6.29911	6.4051	6.00714	5.13105	5.2616	5.02674	6.07417
5.99778	6.3991	6.2636	6.2272	5.95634	5.38791	5.35479	5.36463	5.90051
5.96498	6.41366	6.47958	6.18728	5.98858	5.30087	5.05178	5.40447	6.03554
6.25048	6.13585	6.32903	6.08817	6.04065	5.01882	5.35487	5.38623	6.02234
6.04233	6.41502	6.50342	6.17168	5.68716	5.2752	5.26528	5.196	6.00282
6.18376	6.36895	6.43094	6.27	5.98802	5.32151	5.36567	5.10441	6.09113
5.97074	6.52958	6.49422	6.2716	5.81563	5.39695	5.07033	5.30775	6.11089
5.76172	6.10673	6.49742	6.42478	5.82347	5.25832	5.38887	5.35215	6.14001
6.04241	6.34839	6.51398	6.17296	5.86835	5.13241	5.4303	5.32023	6.01858
6.29415	6.37423	6.49654	6.43574	5.69828	5.31143	5.22168	4.89155	6.01178
6.26256	6.29119	6.35967	6.26064	5.60213	5.29472	5.37183	5.36087	5.86179
