# Supplementary material for: Bionic sensing system and characterization of exhaled nitric oxide detection based on canine olfaction
Source: PLoS One. 2022 Dec 19;17(12):e0279003. doi: 10.1371/journal.pone.0279003 (PMC9762597; doi:10.1371/journal.pone.0279003)
Supplement: S6 Table — Experiment of selection of optimal parameters for sieve plate structure and size. (XLSX) [file pone.0279003.s006.xlsx]

## Sheet: Sheet1
Table S5. Sensor response voltage of experiment 2
1	2	3	4	5	6	7	8	9
4.01278	4.01862	4.00374	4.0119	4.01614	4.0087	4.01694	4.00214	4.01822
4.02046	4.0139	4.00206	4.00901	4.06846	4.01286	4.00422	4.00598	4.00454
3.98494	4.0387	3.98534	4.01542	4.06438	4.01226	3.97766	4.00366	4.02286
4.13221	4.01022	4.00646	4.01126	4.03358	4.00062	4.00878	4.0667	4.02558
4.12925	4.23676	3.99638	3.98742	4.0223	3.89583	3.9927	4.0547	3.97295
4.11645	4.2294	3.99006	3.99918	3.98662	3.90223	4.10181	3.98606	3.95855
4.11629	4.22716	3.98798	3.92271	3.99526	3.89567	4.00118	3.9947	3.94991
4.11877	4.21132	3.99598	3.88735	3.97982	3.89983	4.02246	3.98486	3.95287
4.12893	4.22828	4.00966	3.90503	3.9543	3.91391	3.99118	3.97822	3.97895
4.15589	4.19388	3.97734	3.89463	3.95406	3.91127	4.01006	4.0379	3.94591
4.12149	4.06918	4.0043	3.89551	3.89711	3.88863	4.0667	4.00046	3.95639
4.12125	4.10573	3.99382	3.88431	3.88919	3.89743	4.08461	3.99166	3.99479
4.11725	4.15615	3.9607	3.98462	3.89343	3.91367	4.07861	4.03262	3.99591
4.12213	4.18007	4.02102	4.01094	3.85191	3.84183	4.08869	4.03678	3.97231
4.10149	4.20231	4.02518	3.96342	3.84615	3.83263	3.99318	4.10605	3.94815
4.10237	4.11624	4.03838	3.94063	3.85607	3.89663	4.01006	4.12293	3.93215
4.21444	4.12104	4.12565	3.92687	3.86087	3.87871	3.99102	4.10813	3.93271
4.21044	4.13176	4.12789	3.94351	3.83016	3.90327	4.01126	4.13989	3.90103
4.24468	4.14655	4.19573	3.92991	3.90559	3.95399	3.9763	4.20412	3.89967
4.20892	4.10384	4.16669	3.9907	3.90119	3.93167	4.01614	4.2166	3.92087
4.2426	4.07536	4.19613	4.01966	3.93791	4.0223	3.97478	4.23588	3.92495
4.23612	4.15263	4.21332	4.06982	3.94846	3.9919	4.07294	4.24188	3.94175
4.24348	4.0996	4.24284	4.10117	4.02006	3.98654	4.07005	4.26212	3.92199
4.26772	4.07544	4.32763	3.89863	4.11973	4.02078	4.12741	4.28788	3.94431
4.2778	4.05856	4.3054	3.89223	4.13069	3.94271	4.2926	4.32835	3.90487
4.26292	4.03856	4.29836	4.13181	4.18117	3.94679	4.29332	4.33795	3.89127
4.26772	4.14679	4.22828	4.13205	4.16677	3.89375	4.39499	4.35755	3.91719
4.22396	4.11936	4.2334	4.19557	4.2498	3.92575	4.38203	4.26468	3.93727
4.2034	4.17935	4.22876	4.19053	4.2278	3.92535	4.4397	4.24092	4.03998
4.11605	4.18431	4.17981	4.22196	4.24004	4.01166	4.44138	4.17733	4.00454
4.11573	4.12112	4.18085	4.27284	4.21084	4.01566	4.43938	4.11581	4.01166
4.11805	4.116	4.18381	4.2766	4.251	4.02142	4.44858	4.10045	4.0339
4.13149	4.16575	4.15981	4.28356	4.38123	4.03206	4.45058	4.05422	4.03974
4.03062	4.07224	4.16965	4.26564	4.40571	4.07078	4.45002	4.0659	4.08557
4.05334	4.07344	4.14829	4.26532	4.40091	4.07885	4.41739	4.12597	4.10077
3.97166	4.14095	4.18644	4.2422	4.38331	4.07165	4.41019	4.13357	4.16757
4.02694	4.12807	4.14973	4.29684	4.41843	4.06822	4.4349	4.13605	4.16725
4.12589	4.15263	4.18317	4.2942	4.38299	4.07085	4.63633	4.16357	4.11485
4.14501	4.15223	4.19172	4.25884	4.38435	4.01654	4.62377	4.16205	4.11285
4.10453	4.24846	4.14037	4.26812	4.40243	4.02862	4.74232	4.21148	4.16365
4.10621	4.06998	4.10485	4.33227	4.37691	4.08285	4.7328	4.16325	4.17869
4.12261	4.0671	4.11877	4.32843	4.4337	4.10021	4.82343	4.15133	4.17853
4.12165	4.11637	4.09797	4.30692	4.47058	4.14493	4.80279	4.16549	4.19045
4.11205	4.11429	4.08221	4.30508	4.49762	4.17581	4.84415	4.12685	4.16357
4.12333	4.26788	4.11789	4.32115	4.50378	4.16821	4.80767	4.13237	4.24876
4.11733	4.26236	4.11925	4.32083	4.53138	4.17805	4.79303	4.10741	4.25044
4.14349	4.33987	4.10789	4.33475	4.47306	4.14325	4.81343	4.08157	4.2494
4.10205	4.33675	4.16333	4.33683	4.43283	4.15069	4.80583	4.13045	4.25644
4.11213	4.33443	4.11613	4.24756	4.41867	4.15101	4.80391	4.06958	4.239
4.11685	4.31724	4.10165	4.19196	4.39515	4.08101	4.74664	4.07662	4.23196
4.15085	4.51146	4.10333	4.19365	4.41155	4.09485	4.74264	4.05774	4.24436
4.11853	4.63521	4.16125	4.11509	4.33531	4.07557	4.74528	4.10333	4.30788
4.11645	4.65201	4.16061	4.15021	4.28004	4.15013	4.84455	4.07798	4.30252
4.14173	4.61985	4.21076	4.239	4.31004	4.16997	4.80839	4.0647	4.34771
4.11397	4.63609	4.21724	4.2438	4.29148	4.17885	4.81127	4.08325	4.35659
4.12317	4.59745	4.35243	4.08773	4.29244	4.14381	4.99086	4.09717	4.35043
4.12709	4.59081	4.40595	4.09229	4.36147	4.14773	5.02382	4.11613	4.35755
4.10413	4.57697	4.38347	4.14509	4.38979	4.15669	5.06853	4.16221	4.38139
4.15109	4.57689	4.44946	4.12149	4.36635	4.14693	5.15093	4.16477	4.45202
4.15517	4.58105	4.51026	4.13341	4.39627	4.17101	5.28916	4.21868	4.46106
4.11557	4.53498	4.49114	4.1966	4.41243	4.16493	5.33667	4.21276	4.47778
4.12613	4.54826	4.5185	4.19004	4.51826	4.14709	5.32627	4.22052	4.49258
4.13413	4.45298	4.53194	4.2198	4.63049	4.13565	5.34491	4.20892	4.55577
4.13981	4.43082	4.48954	4.22852	4.62505	4.16493	5.35947	4.26668	4.56385
4.10349	4.43034	4.51866	4.18277	4.72776	4.15165	5.38811	4.29036	4.55657
4.11149	4.44026	4.72456	4.21228	4.75392	4.17149	5.38931	4.28612	4.71616
4.10133	4.43283	4.71216	4.19717	4.91822	4.15781	5.38011	4.35803	4.66777
4.11853	4.43651	4.90303	4.2266	5.04765	4.14685	5.48394	4.30588	4.758
4.11181	4.42251	4.92806	4.21108	5.02534	4.17733	5.52498	4.31963	4.76984
4.11877	4.47618	4.9787	4.223	5.14405	4.14861	5.62633	4.30548	4.82207
4.13749	4.45634	5.13669	4.19444	5.12269	4.17069	5.64225	4.37155	4.84103
4.14421	4.47954	5.12573	4.19365	5.22684	4.15149	5.76216	4.35067	4.94542
4.11277	4.50778	5.26876	4.17741	5.42946	4.15549	5.82911	4.32299	5.0235
4.22052	4.50474	5.4557	4.17701	5.37203	4.17981	5.82847	4.42291	5.07581
4.24516	4.48274	5.40051	4.215	5.51738	4.14853	6.00958	4.41259	5.15684
4.27956	4.65737	5.62017	4.19677	5.4745	4.15077	6.08053	4.44346	5.15093
4.24748	4.81839	5.71712	4.19085	5.59337	4.12909	6.10781	4.54122	5.29059
4.249	4.83015	5.704	4.23212	5.72704	4.14245	6.15548	4.55833	5.27796
4.23452	4.88399	5.83519	4.19053	5.72248	4.14565	6.32627	4.64881	5.43066
4.21172	4.88919	5.85375	4.22332	5.87839	4.12957	6.31731	4.63473	5.48306
4.27964	4.90999	5.88975	4.17533	5.85695	4.15509	6.33499	4.62049	5.46906
4.24796	4.90623	5.99382	4.2022	5.9443	4.14197	6.36971	4.62857	5.56057
4.27676	5.09869	5.96734	4.22724	6.00862	4.17181	6.37995	4.71376	5.57057
4.247	5.06549	6.05477	4.21052	5.99654	4.16965	6.35819	4.77528	5.57609
4.287	5.21284	6.18804	4.20244	6.13853	4.16629	6.37019	4.77976	5.59729
4.27476	5.39731	6.21836	4.1994	6.12045	4.15277	6.37419	4.79744	5.64049
4.28764	5.39075	6.27748	4.19477	6.11381	4.12797	6.40507	4.80095	5.70368
4.29852	5.59273	6.33187	4.20828	6.12301	4.12797	6.45314	4.93606	5.71992
4.25396	5.59961	6.32619	4.18989	6.12245	4.16933	6.34939	4.93766	5.83951
4.35147	5.82207	6.51514	4.17813	6.17156	4.13373	6.37091	5.04237	5.79567
4.35691	5.85295	6.45514	4.21204	6.15292	4.11549	6.32459	5.11781	5.93094
4.31755	5.95854	6.4357	4.17725	6.12853	4.16325	6.43714	5.14429	5.95118
4.2938	6.08093	6.47562	4.18933	6.09357	4.13293	6.57689	5.25124	6.0183
4.32243	6.08965	6.54961	4.211	6.09141	4.13149	6.5277	5.24412	6.05085
4.29444	6.201	6.55113	4.19501	6.04885	4.13213	6.5305	5.38723	6.02909
4.35147	6.19124	6.60793	4.22092	6.02958	4.14501	6.56817	5.49194	6.12909
4.34931	6.35675	6.63273	4.19733	6.00638	4.15861	6.53242	5.49746	6.15501
4.239	6.32963	6.70672	4.19868	6.03749	4.14861	6.52842	5.62265	6.14989
4.24468	6.59705	6.72872	4.21276	6.01838	4.05238	6.55009	5.65561	6.1686
4.24948	6.73128	6.70456	4.21948	6.11269	4.02862	6.52178	5.71328	6.22148
4.2562	6.73904	6.756	4.19524	6.11069	4.0643	6.49458	5.75552	6.23628
4.25308	6.87743	6.7376	4.22588	6.13221	4.02086	6.55017	5.73456	6.22804
4.25308	6.87935	6.766	4.32371	6.15348	4.05198	6.4941	5.724	6.28859
4.26244	6.91511	6.82119	4.2918	6.15165	4.06958	6.47522	5.85143	6.31611
4.19684	6.94246	6.95958	4.26228	6.12461	4.09301	6.43202	5.93166	6.30651
4.23148	7.03134	6.91103	4.25876	6.15573	4.08573	6.46914	5.90735	6.34379
4.25068	7.03438	6.95166	4.26844	6.18948	4.07693	6.39859	5.96246	6.34819
4.24052	7.14853	6.88143	4.24092	6.22716	4.07198	6.4805	5.95126	6.33003
4.34563	7.16645	6.90375	4.26212	6.23316	4.13701	6.47578	6.08829	6.38803
4.3102	7.15989	6.93351	4.18684	6.279	4.14989	6.43138	6.13765	6.39355
4.33627	7.21444	6.96886	4.19365	6.28995	4.14645	6.5173	6.12373	6.38363
4.35115	7.14053	7.03462	4.21604	6.28707	4.15965	6.55553	6.25276	6.47834
4.33979	7.23852	7.07877	4.19581	6.28636	4.13661	6.61593	6.24324	6.50842
4.42139	7.25676	7.06149	4.20532	6.277	4.15653	6.68016	6.34219	6.56441
4.44818	7.19132	7.10141	4.2298	6.47138	4.16533	6.69704	6.37643	6.57833
4.47738	7.09109	7.10429	4.32275	6.46858	4.12589	6.66777	6.45642	6.57385
4.47794	7.04622	7.15653	4.32883	6.48026	4.15757	6.70912	6.50466	6.60481
4.59705	7.16237	7.16541	4.34867	6.52922	4.16469	6.67792	6.52514	6.58545
4.59001	7.10813	7.14109	4.32171	6.55001	4.16149	6.72136	6.58017	6.57617
4.57129	7.29652	7.01238	4.33531	6.61097	4.14157	6.67089	6.59817	6.56361
4.71352	7.25252	7.07805	4.33147	6.7536	4.13941	6.66681	6.64409	6.58249
4.72888	7.21596	6.95214	4.33691	6.74888	4.12973	6.64025	6.66993	6.68208
4.90327	7.26788	6.96078	4.27772	6.73008	4.16485	6.66001	6.67728	6.6896
4.92598	7.27556	6.98406	4.2582	6.7912	4.15101	6.64025	6.76312	6.68
5.06165	7.22068	6.9439	4.28756	6.83991	4.25612	6.63849	6.77584	6.67712
5.0307	7.21044	6.89559	4.2862	6.79495	4.23996	6.71808	6.70168	6.68064
5.15029	7.00878	6.87007	4.30524	6.764	4.35403	6.69512	6.7016	6.74648
5.13317	7.02838	6.91999	4.19132	6.82759	4.29164	6.72088	6.73008	6.73992
5.15501	6.89031	6.92662	4.20068	6.83135	4.30588	6.80152	6.81783	6.84735
5.2326	6.79455	6.87759	4.20412	6.82847	4.2758	6.79735	6.82711	6.86023
5.21276	6.81391	6.79655	4.1986	6.80248	4.275	6.76072	6.84623	6.7916
5.31035	6.81007	6.86663	4.19717	6.81647	4.12861	6.77136	6.87335	6.80575
5.32219	6.82511	6.80471	4.19484	6.85847	4.17053	6.73336	6.87207	6.94846
5.44922	6.78336	6.76576	4.22084	6.82087	4.14885	6.80903	6.86431	6.98758
5.44954	6.79871	6.77312	4.211	6.84151	4.12829	6.75656	6.87287	6.96958
5.59769	6.69608	6.75104	4.19756	6.79671	4.13165	6.7144	6.9867	6.96686
5.60969	6.64585	6.65537	4.19517	6.82615	4.15901	6.73488	6.93367	6.97726
5.73696	6.61385	6.66409	4.2282	6.84487	4.12621	6.65313	6.95374	7.07957
5.79039	6.55249	6.65049	4.18893	6.91351	4.12893	6.70704	6.92455	7.08245
5.81783	6.55049	6.61873	4.197	6.88919	4.13701	6.66936	6.99022	7.0319
5.87471	6.54617	6.65633	4.20292	6.762	4.11757	6.62977	6.90879	7.06709
5.87503	6.60945	6.59545	4.2082	6.77592	4.2058	6.60849	6.90599	7.08477
5.89447	6.60585	6.51346	4.19357	6.80823	4.2142	6.65089	6.92063	7.10789
5.88455	6.71688	6.4841	4.17861	6.81303	4.2498	6.70552	6.87967	7.12941
5.93598	6.70232	6.49274	4.19292	6.78512	4.29092	6.70992	6.77096	7.11597
6.02046	6.60937	6.52458	4.1966	6.7776	4.28844	6.70736	6.7776	7.10653
6.03437	6.57105	6.51458	4.19212	6.79399	4.42171	6.65289	6.7532	7.10853
6.17628	6.47018	6.50122	4.213	6.84151	4.41235	6.67632	6.72264	7.14605
6.18676	6.56817	6.51178	4.19541	6.91671	4.41283	6.67736	6.70432	7.11965
6.18492	6.54561	6.51762	4.2002	6.88199	4.5117	6.68872	6.74992	7.08437
6.20932	6.56073	6.58777	4.21516	6.90255	4.48258	6.57137	6.68688	7.03958
6.14781	6.62505	6.55057	4.22628	6.90679	4.53842	6.61449	6.71784	7.07197
6.13869	6.68944	6.53385	4.17845	6.91367	4.56161	6.60041	6.7516	7.03734
6.17964	6.65793	6.60513	4.18964	6.90727	4.56041	6.61593	6.75096	7.0511
6.20196	6.68232	6.64505	4.19325	6.93351	4.66633	6.62593	6.76752	7.05645
6.30283	6.79247	6.63385	4.2094	6.92015	4.64089	6.59225	6.73672	7.03646
6.39131	6.77864	6.49346	4.1886	6.9463	4.79608	6.53578	6.73496	6.9447
6.38027	6.7448	6.47066	4.10613	6.89767	4.79688	6.53641	6.71224	6.89687
6.45178	6.80215	6.46426	4.08989	6.89927	4.95862	6.40562	6.7036	6.94438
6.45322	6.714	6.46298	4.08421	6.92631	4.99918	6.37707	6.70792	6.83439
6.44026	6.65513	6.48594	4.08853	6.87991	4.9807	6.39923	6.7524	6.80919
6.4401	6.66545	6.5057	4.03702	6.92703	5.05925	6.45514	6.71448	6.702
6.5113	6.72928	6.55889	4.06886	6.86311	5.04605	6.39067	6.70424	6.71456
6.57073	6.71904	6.53641	4.1539	6.87999	5.15277	6.36707	6.69856	6.60833
6.56137	6.79303	6.57929	4.18878	6.91903	5.17268	6.36707	6.73096	6.60897
6.64553	6.78672	6.51746	4.21102	6.86911	5.20244	6.43898	6.73576	6.61753
6.6772	6.90087	6.59673	4.17118	6.79512	5.2618	6.40883	6.78904	6.57833
6.72584	6.77368	6.58937	4.2103	6.78392	5.2422	6.37483	6.75968	6.58793
6.71224	6.78456	6.58225	4.18142	6.74432	5.31523	6.47106	6.79967	6.59953
6.82751	6.72888	6.60681	4.1755	6.71448	5.33723	6.4573	6.7776	6.54889
6.89719	6.71152	6.60177	4.14423	6.73448	5.35651	6.54233	6.728	6.55337
6.93086	6.714	6.54265	4.15254	6.72504	5.39155	6.49114	6.78312	6.54298
6.84663	6.68616	6.59049	4.12791	6.71592	5.42402	6.47202	6.81575	6.52938
6.84527	6.70016	6.56169	4.14774	6.73224	5.35539	6.39643	6.85959	6.52626
6.9395	6.65801	6.58769	4.18014	6.70152	5.38515	6.41338	6.78176	6.46794
6.96294	6.67441	6.53186	4.13527	6.6884	5.33835	6.44306	6.76944	6.4545
6.97398	6.64217	6.56393	4.13423	6.7252	5.30947	6.43506	6.78824	6.52818
7.00358	6.60617	6.46738	4.12527	6.66984	5.32611	6.39579	6.77864	6.54505
6.93742	6.59353	6.4913	4.09759	6.67448	5.2742	6.40874	6.76936	6.46786
6.99134	6.66392	6.4633	4.09783	6.67345	5.29355	6.4097	6.75008	6.46282
6.98854	6.68584	6.5249	4.12551	6.58129	5.29011	6.46282	6.66585	6.51426
7.04446	6.6708	6.56569	4.11607	6.56249	5.30483	6.52826	6.67232	6.45034
7.05262	6.73848	6.57081	4.20742	6.55617	5.29491	6.47866	6.69312	6.46962
7.0047	6.74912	6.58809	4.12885	6.51578	5.2862	6.51306	6.70224	6.47626
7.01558	6.72936	6.59705	4.15197	6.51282	5.29443	6.46746	6.73816	6.46818
7.08229	6.76168	6.56089	4.10349	6.53258	5.27668	6.46746	6.73752	6.49338
6.98814	6.69456	6.49554	4.11549	6.51602	5.30187	6.46498	6.75096	6.55625
6.96822	6.66409	6.53346	4.21604	6.48466	5.29291	6.47242	6.70472	6.56889
7.03766	6.51202	6.54138	4.17765	6.49386	5.39179	6.4797	6.73232	6.60233
7.00406	6.43546	6.58505	4.1978	6.52554	5.37123	6.48202	6.70568	6.59017
6.9439	6.43202	6.50026	4.18813	6.4505	5.40674	6.4561	6.66697	6.61025
6.94822	6.48122	6.47018	4.2082	6.46378	5.39907	6.46586	6.69984	6.62409
6.97798	6.47906	6.48794	4.36995	6.50474	5.39139	6.51218	6.6936	6.57809
6.91239	6.38491	6.44346	4.33155	6.46642	5.48442	6.48914	6.69	6.59369
6.93046	6.46186	6.50906	4.44874	6.47386	5.4681	6.53681	6.68136	6.64377
6.88887	6.47914	6.49866	4.51618	6.4873	5.55873	6.51986	6.68248	6.54289
6.92166	6.4489	6.48666	4.54618	6.47098	5.61217	6.62593	6.70368	6.54042
6.87159	6.43898	6.48874	4.65009	6.49394	5.59873	6.66225	6.71752	6.53138
6.88239	6.38003	6.47522	4.64833	6.48242	5.70256	6.63545	6.68016	6.55761
6.95126	6.40707	6.47906	4.7792	6.46978	5.69216	6.66601	6.66577	6.54673
6.90807	6.35587	6.46442	4.76264	6.43562	5.79007	6.68424	6.69432	6.57385
6.90151	6.40834	6.4653	4.79279	6.41914	5.81751	6.65137	6.61289	6.58417
6.91959	6.40946	6.46058	4.99358	6.46338	5.9239	6.68208	6.63641	6.53178
6.92422	6.34587	6.52594	4.99022	6.45042	5.94822	6.61673	6.63801	6.5189
6.88895	6.31259	6.48506	5.06533	6.39075	5.9571	6.64777	6.63369	6.5177
6.88335	6.32219	6.52882	5.07229	6.4637	6.08757	6.64489	6.61185	6.5029
6.89895	6.20764	6.47314	5.15317	6.5149	6.04533	6.64921	6.71848	6.56017
6.80631	6.189	6.48618	5.15125	6.50218	6.15165	6.58441	6.66984	6.56609
6.82311	6.03693	6.46842	5.22068	6.4797	6.30483	6.56057	6.65713	6.51722
6.87199	5.93142	6.46778	5.28923	6.47522	6.31331	6.57465	6.60961	6.5093
6.84751	5.92246	6.44794	5.31819	6.47498	6.34891	6.60009	6.56497	6.51378
6.82055	5.87223	6.4353	5.35579	6.57473	6.39763	6.60689	6.48114	6.47906
6.82279	5.91094	6.47266	5.36187	6.55473	6.40251	6.53737	6.46794	6.51098
6.87239	6.0039	6.44322	5.44818	6.52794	6.49826	6.56473	6.51642	6.42186
6.9819	6.14181	6.48266	5.54249	6.59041	6.47354	6.61081	6.5145	6.42778
6.94126	6.20212	6.57345	5.58033	6.61161	6.53162	6.58577	6.51578	6.37211
6.90023	6.16716	6.50858	5.7232	6.54689	6.59081	6.56281	6.52698	6.41826
6.9419	6.19012	6.52818	5.71864	6.53937	6.57337	6.55353	6.56185	6.42218
6.88455	6.05885	6.51858	5.71384	6.53618	6.60921	6.55913	6.5145	6.48378
6.7772	6.14397	6.48122	5.73656	6.45842	6.59625	6.47066	6.51202	6.44186
6.7876	6.10853	6.51794	5.75632	6.4825	6.66025	6.48658	6.47674	6.40371
6.79816	6.05805	6.51386	5.79711	6.5073	6.59441	6.48762	6.4709	6.48266
6.79784	6.06045	6.49514	5.77775	6.54737	6.60433	6.45074	6.47882	6.45306
6.73704	6.15037	6.50218	5.7756	6.47794	6.63865	6.48106	6.47458	6.51922
6.75104	6.10861	6.53625	5.82655	6.56929	6.65793	6.43186	6.4601	6.4885
6.71232	6.15885	6.49618	5.83959	6.57513	6.66177	6.49818	6.51122	6.49538
6.70888	6.22236	6.49802	5.79423	6.61769	6.75064	6.55713	6.51994	6.52098
6.74856	6.18492	6.44842	5.81943	6.66129	6.70008	6.52946	6.54681	6.49746
6.70888	6.20172	6.39027	5.84639	6.64825	6.71544	6.51914	6.51626	6.46986
6.75416	6.22524	6.40267	5.88823	6.74208	6.71272	6.59569	6.55841	6.4485
6.69672	6.20332	6.34595	5.87655	6.6716	6.7524	6.54033	6.53474	6.50938
6.70976	6.13813	6.34971	5.87919	6.7096	6.83079	6.60081	6.4645	6.47674
6.68952	6.13509	6.35387	5.86959	6.65273	6.79288	6.5273	6.5069	6.48994
6.69712	6.2598	6.37971	5.96838	6.64473	6.74944	6.44914	6.43266	6.47122
6.71032	6.32371	6.4389	5.97566	6.64201	6.7752	6.46866	6.43602	6.48234
6.79343	6.36219	6.4805	6.06325	6.54314	6.7444	6.54122	6.48874	6.46698
6.78976	6.34699	6.43962	6.04845	6.52242	6.764	6.53857	6.48202	6.48154
6.73264	6.35347	6.52818	6.06517	6.54249	6.75224	6.56401	6.46522	6.52778
6.68824	6.37539	6.41378	6.05901	6.54561	6.75464	6.4889	6.49834	6.51386
6.70328	6.32867	6.40562	6.04901	6.46778	6.75672	6.55289	6.56321	6.47602
6.60049	6.32123	6.4317	6.13885	6.4617	6.70096	6.52634	6.52826	6.44698
6.60897	6.30211	6.43674	6.13669	6.5133	6.74424	6.64561	6.55521	6.5145
6.53641	6.26252	6.45714	6.24764	6.49578	6.70576	6.66632	6.51066	6.51786
6.57681	6.20796	6.4197	6.21004	6.57377	6.71456	6.63329	6.52594	6.46234
6.66601	6.19932	6.46298	6.20164	6.64713	6.72456	6.68968	6.5313	6.47154
6.65585	6.19164	6.4557	6.31051	6.62721	6.7012	6.67129	6.41458	6.41531
6.57313	6.11093	6.4713	6.32659	6.58161	6.70408	6.61113	6.41507	6.46506
6.63601	6.14557	6.5109	6.31859	6.4977	6.70232	6.58385	6.45162	6.48258
6.66761	6.12845	6.49834	6.30579	6.50402	6.78808	6.52818	6.39299	6.4305
6.70368	6.10989	6.50554	6.34763	6.49882	6.75272	6.47586	6.4713	6.41402
6.67401	6.07501	6.54378	6.40691	6.50194	6.80279	6.4381	6.4705	6.4689
6.71856	6.11077	6.51754	6.38139	6.50378	6.76104	6.43706	6.48562	6.33443
6.64785	6.15996	6.4785	6.39667	6.48818	6.75208	6.36971	6.48946	6.38451
6.66617	6.13629	6.53353	6.41099	6.53026	6.65585	6.40674	6.48194	6.33339
6.72432	6.34499	6.57321	6.35715	6.4857	6.6944	6.41818	6.54441	6.36843
6.66953	6.34051	6.59665	6.36955	6.51658	6.65313	6.38891	6.56033	6.37259
6.69872	6.39123	6.55305	6.37107	6.54345	6.67728	6.37171	6.56097	6.37571
6.68872	6.43738	6.4773	6.33867	6.47786	6.62297	6.41003	6.60233	6.40299
6.7036	6.4457	6.51746	6.34139	6.57601	6.63129	6.37923	6.65289	6.38099
6.72696	6.44658	6.53777	6.4609	6.57585	6.56273	6.40323	6.74512	6.37795
6.7388	6.45858	6.50282	6.46858	6.55817	6.56545	6.37003	6.748	6.34971
6.82167	6.5193	6.51098	6.50138	6.5269	6.54129	6.40778	6.69552	6.2578
6.72808	6.55521	6.4877	6.4809	6.52498	6.52842	6.30011	6.71672	6.28596
6.72992	6.55209	6.49106	6.50194	6.50642	6.58057	6.2638	6.69464	6.27716
6.80375	6.50938	6.55977	6.50914	6.53162	6.5305	6.26164	6.73328	6.29939
6.81711	6.4825	6.51562	6.58825	6.52362	6.53066	6.24492	6.71864	6.33835
6.7356	6.47866	6.57321	6.55577	6.52122	6.60937	6.18708	6.71336	6.38251
6.78232	6.43866	6.47394	6.56433	6.5161	6.64177	6.21836	6.7748	6.36459
6.7984	6.48554	6.48706	6.50826	6.52314	6.66017	6.19996	6.72824	6.34619
6.86263	6.47818	6.4177	6.51194	6.51946	6.65745	6.24468	6.72096	6.42906
6.83503	6.56385	6.34427	6.53721	6.49066	6.60937	6.2754	6.72952	6.4345
6.77384	6.55857	6.27612	6.53529	6.49978	6.64305	6.36707	6.6996	6.42586
6.80375	6.70768	6.30891	6.48186	6.61121	6.58985	6.34627	6.81575	6.4161
6.79767	6.74872	6.2614	6.45882	6.62729	6.62849	6.40714	6.77368	6.37995
6.78016	6.756	6.34419	6.49546	6.62329	6.62969	6.48098	6.87735	6.45362
6.74928	6.84807	6.37099	6.54233	6.53681	6.59873	6.4405	6.87631	6.42186
6.77864	6.83023	6.34587	6.54458	6.53298	6.58857	6.51834	6.86959	6.38347
6.73528	6.87431	6.38787	6.59817	6.52482	6.59097	6.57121	6.90055	6.36819
6.68232	6.87431	6.37211	6.59505	6.59321	6.66296	6.58473	6.82839	6.43074
6.81319	6.84351	6.34979	6.67672	6.59129	6.61689	6.57865	6.80751	6.44458
6.81079	6.65449	6.39619	6.63705	6.60241	6.66089	6.52682	6.71448	6.51282
6.81319	6.65569	6.37627	6.70248	6.66401	6.61305	6.49146	6.68904	6.39851
6.85335	6.61001	6.35627	6.768	6.65905	6.56233	6.48274	6.72896	6.40658
6.7912	6.66704	6.32867	6.698	6.67145	6.60897	6.47354	6.67016	6.35107
6.83239	6.6704	6.38875	6.81463	6.69408	6.55625	6.5041	6.65129	6.36675
6.74744	6.63729	6.34891	6.72624	6.704	6.65361	6.47298	6.59153	6.36819
6.742	6.66993	6.39891	6.70008	6.79967	6.60697	6.43186	6.53226	6.46346
6.67912	6.67528	6.38803	6.69808	6.78472	6.63033	6.4709	6.53306	6.53162
6.61457	6.66833	6.39051	6.66824	6.76888	6.54394	6.46554	6.51434	6.58441
6.61209	6.71472	6.36643	6.64065	6.77576	6.5457	6.4957	6.55809	6.5285
6.68344	6.65041	6.36387	6.66824	6.71824	6.55089	6.46954	6.57209	6.50762
6.64457	6.60913	6.34019	6.6916	6.71792	6.50474	6.49466	6.51274	6.51482
6.71688	6.80999	6.34595	6.75072	6.70576	6.49338	6.46538	6.55545	6.4669
6.77648	6.70336	6.45138	6.70504	6.68864	6.48554	6.47362	6.51978	6.44546
6.75528	6.70808	6.5009	6.75192	6.68552	6.43874	6.50106	6.56097	6.51098
6.7476	6.60969	6.56153	6.79016	6.69232	6.44402	6.48682	6.54418	6.57449
6.74912	6.60721	6.56225	6.77168	6.56281	6.49258	6.4641	6.60329	6.52762
6.74424	6.60297	6.54905	6.76912	6.54185	6.5305	6.45994	6.59177	6.5121
6.72304	6.55601	6.54641	6.82743	6.52946	6.49618	6.50922	6.63945	6.57257
6.70136	6.58001	6.51602	6.81271	6.54434	6.50458	6.41866	6.57777	6.58881
6.70664	6.46842	6.52034	6.80951	6.59841	6.46642	6.47378	6.55441	6.57393
6.80328	6.46514	6.50178	6.84351	6.52522	6.46618	6.45802	6.53002	6.57817
6.77424	6.44962	6.47306	6.88975	6.50698	6.50434	6.4433	6.4549	6.61729
6.86255	6.43786	6.46866	6.84839	6.5141	6.46626	6.41338	6.42946	6.5441
6.84295	6.4365	6.4581	6.88551	6.50434	6.45986	6.48306	6.51026	6.56049
6.81095	6.44698	6.5121	6.87359	6.51314	6.48098	6.47898	6.44906	6.54657
6.77968	6.38387	6.44594	6.86503	6.4809	6.53641	6.48026	6.47114	6.62641
6.79831	6.4081	6.47074	6.84455	6.50114	6.55993	6.48122	6.46826	6.60649
6.76808	6.47226	6.43938	6.86599	6.51442	6.53409	6.52954	6.49466	6.66833
6.734	6.48874	6.50362	6.87631	6.51434	6.57249	6.51874	6.49354	6.66873
6.726	6.4193	6.49386	6.88079	6.39091	6.49522	6.49714	6.57657	6.64249
6.72376	6.33971	6.54057	6.90919	6.4441	6.5229	6.50322	6.57937	6.60769
6.69904	6.31083	6.59905	6.90279	6.45882	6.5081	6.5157	6.56489	6.60073
6.69904	6.36131	6.55089	6.90447	6.51418	6.51306	6.53322	6.60089	6.60881
6.7364	6.47794	6.62353	6.92718	6.57961	6.52482	6.54977	6.61425	6.68328
6.76888	6.4709	6.55577	6.95318	6.58073	6.55817	6.55753	6.61969	6.66993
6.73728	6.66704	6.54193	6.96254	6.60465	6.53034	6.5097	6.59857	6.74808
6.7608	6.56273	6.47586	6.98382	6.58649	6.5225	6.52458	6.62249	6.70272
6.6884	6.55273	6.38587	6.96886	6.57433	6.4833	6.5309	6.63977	6.69464
6.6628	6.67792	6.43826	6.90623	6.55425	6.52274	6.49314	6.63633	6.7068
6.53034	6.62137	6.43322	6.95206	6.63641	6.57593	6.47914	6.63793	6.70112
6.58441	6.69784	6.44106	6.88815	6.65361	6.54737	6.45938	6.74528	6.72288
6.53066	6.69968	6.45858	6.87087	6.59489	6.5369	6.48018	6.70936	6.68568
6.60977	6.6872	6.4513	6.91567	6.58025	6.51674	6.40363	6.63753	6.74656
6.64193	6.59193	6.41498	6.83751	6.64249	6.5281	6.47986	6.67296	6.68424
6.60905	6.7	6.44002	6.76088	6.64273	6.52586	6.46354	6.64009	6.69432
6.61657	6.66009	6.48618	6.78504	6.58129	6.55193	6.43914	6.72664	6.69696
6.57753	6.55497	6.51842	6.75728	6.64025	6.54809	6.50218	6.69952	6.65297
6.59897	6.59057	6.57577	6.74592	6.59993	6.55433	6.5305	6.66777	6.70336
6.59041	6.62857	6.52586	6.75176	6.68088	6.50218	6.51962	6.64681	6.66481
6.57993	6.70896	6.54721	6.70968	6.65929	6.49154	6.47962	6.58457	6.68432
6.57257	6.66929	6.55273	6.69344	6.65329	6.49866	6.50946	6.57897	6.68528
6.55049	6.69488	6.49642	6.69736	6.64633	6.53786	6.55433	6.65529	6.67608
6.57561	6.60153	6.43618	6.65953	6.71072	6.5333	6.54745	6.64297	6.68696
6.58753	6.62705	6.4297	6.63513	6.68272	6.51282	6.52978	6.63201	6.6868
6.61121	6.53449	6.36507	6.54521	6.73688	6.5333	6.58385	6.60105	6.63665
6.56657	6.52882	6.39283	6.54777	6.69632	6.58105	6.58553	6.59065	6.65353
6.53705	6.55097	6.44178	6.53058	6.75064	6.53873	6.60689	6.58713	6.64897
6.56665	6.48274	6.44234	6.59345	6.74776	6.59761	6.56145	6.51818	6.61081
6.61273	6.29131	6.57449	6.53521	6.69872	6.58081	6.49866	6.54649	6.58649
6.55025	6.2434	6.60929	6.54697	6.73824	6.60601	6.50538	6.54905	6.57641
6.54497	6.10461	6.53993	6.57985	6.73376	6.59545	6.50074	6.55289	6.51834
6.52554	6.10285	6.5089	6.62001	6.73768	6.61097	6.50034	6.51514	6.49586
6.57265	6.10125	6.53514	6.58337	6.72632	6.62097	6.52562	6.51554	6.55305
6.55609	5.97782	6.57393	6.55281	6.72056	6.60529	6.5049	6.50946	6.5265
6.55513	6.0011	6.57729	6.57417	6.79992	6.68808	6.52394	6.53474	6.53393
6.57313	5.9727	6.56505	6.54282	6.75544	6.67209	6.58937	6.48858	6.4821
6.54274	5.99678	6.63865	6.54977	6.87855	6.6968	6.68232	6.4681	6.48114
6.57913	6.00462	6.60529	6.55401	6.87039	6.60865	6.66481	6.42714	6.54265
6.59081	6.13157	6.55097	6.56145	6.89031	6.61649	6.72072	6.49306	6.59241
6.57801	6.0339	6.55273	6.64161	6.94686	6.65665	6.67065	6.54129	6.60665
6.60841	6.04989	6.49738	6.58441	6.90463	6.67784	6.58289	6.45026	6.56441
6.63409	6.08621	6.48026	6.56153	6.89815	6.65553	6.53913	6.48778	6.56985
6.62561	6.09157	6.4545	6.63209	6.91095	6.65625	6.53218	6.45578	6.57753
6.62585	5.99734	6.48474	6.60625	6.95102	6.71904	6.49546	6.50122	6.64089
6.56857	5.95822	6.44474	6.57969	6.86727	6.76496	6.40491	6.4977	6.63241
6.63409	5.96598	6.46026	6.59409	6.87831	6.70232	6.43026	6.51618	6.68112
6.57705	5.9187	6.54554	6.56169	6.85479	6.74496	6.30611	6.5097	6.6884
6.57833	5.89982	6.5241	6.55889	6.77904	6.75304	6.29219	6.54497	6.60089
6.59449	5.86887	6.57513	6.60297	6.77768	6.70336	6.29347	6.51026	6.60585
6.58409	6.04517	6.54305	6.56041	6.82559	6.76472	6.31147	6.49042	6.70656
6.54969	6.07021	6.55625	6.54633	6.82839	6.77024	6.33659	6.48714	6.71336
6.62777	6.04853	6.51098	6.54505	6.80679	6.7792	6.37315	6.51562	6.67848
6.58889	6.08445	6.57313	6.52626	6.84175	6.71936	6.34939	6.52266	6.72824
6.54497	6.07581	6.64273	6.4953	6.79664	6.71888	6.43658	6.5113	6.71992
6.64633	6.06221	6.70864	6.5117	6.77928	6.7172	6.47482	6.50058	6.78688
6.63521	6.11333	6.7168	6.55265	6.82415	6.67256	6.48418	6.5029	6.79847
6.56705	6.07261	6.70464	6.56177	6.72728	6.68592	6.43546	6.4625	6.80615
6.57945	6.23108	6.71128	6.55945	6.71752	6.68408	6.30611	6.41754	6.80447
6.52458	6.26236	6.65649	6.50154	6.66632	6.67	6.24204	6.4409	6.78896
6.59705	6.28507	6.59617	6.52642	6.63137	6.66784	6.2666	6.38907	6.79383
6.57225	6.5097	6.4909	6.47178	6.53369	6.66472	6.23116	6.42602	6.84607
6.56169	6.47626	6.48162	6.39371	6.50426	6.71104	6.24916	6.41882	6.82543
6.65249	6.47178	6.4653	6.41451	6.52322	6.71048	6.36443	6.43194	6.81687
6.60673	6.51546	6.49898	6.39707	6.49922	6.66824	6.46106	6.43786	6.76904
6.58785	6.54905	6.46194	6.39963	6.45562	6.67424	6.51682	6.37787	6.78424
6.59953	6.74488	6.4369	6.40611	6.49946	6.67105	6.47842	6.37219	6.75432
6.58409	6.77648	6.4565	6.44362	6.51794	6.64473	6.63113	6.4321	6.69912
6.66017	6.74592	6.51282	6.45794	6.46858	6.66432	6.7268	6.4621	6.70872
6.61905	6.7356	6.47978	6.41242	6.46986	6.57017	6.68112	6.43258	6.7196
6.62201	6.80919	6.55385	6.49578	6.5137	6.61137	6.73552	6.48834	6.7396
6.60665	6.81159	6.54633	6.5029	6.4805	6.61745	6.78392	6.4941	6.6968
6.61313	6.61385	6.52946	6.52658	6.46778	6.60873	6.87607	6.5105	6.70344
6.63849	6.4637	6.50242	6.52802	6.33643	6.57865	6.82535	6.47722	6.61561
6.59233	6.46946	6.56665	6.54673	6.25972	6.55617	6.782	6.46002	6.63985
6.56225	6.33227	6.39467	6.65217	6.29659	6.5289	6.69824	6.55025	6.56969
6.64385	6.28988	6.36859	6.64153	6.22276	6.54361	6.71488	6.55185	6.58905
6.64753	6.26548	6.37787	6.68784	6.22428	6.52402	6.63865	6.54873	6.59257
6.59193	6.29387	6.35411	6.70016	6.24892	6.61713	6.60001	6.48778	6.5089
6.62377	6.31019	6.40123	6.72464	6.21828	6.61273	6.69528	6.54314	6.49466
6.66585	6.38331	6.49834	6.6796	6.27796	6.60849	6.714	6.53754	6.49314
6.68632	6.38531	6.58233	6.7244	6.32451	6.65609	6.73048	6.52402	6.45898
6.72296	6.39227	6.59985	6.6972	6.25412	6.62921	6.76984	6.56145	6.4825
6.76008	6.2062	6.61945	6.68624	6.29507	6.67368	6.71656	6.60321	6.50034
6.76016	6.16061	6.57289	6.68568	6.33363	6.73984	6.7496	6.58985	6.49154
6.74416	6.15365	6.62617	6.64009	6.37979	6.57873	6.71624	6.5289	6.52418
6.74976	6.06501	6.59345	6.70224	6.30507	6.57625	6.65497	6.51458	6.56505
6.83503	6.00382	6.62633	6.75352	6.31419	6.67176	6.60649	6.50842	6.5297
6.79671	5.9935	6.66617	6.76272	6.28484	6.63697	6.58129	6.52794	6.55281
6.73416	5.88583	6.66129	6.89063	6.33643	6.68216	6.47762	6.50362	6.52522
6.68232	5.75832	6.67696	6.88967	6.30523	6.66873	6.48146	6.48722	6.50434
6.71544	5.79791	6.62649	6.85375	6.33067	6.74568	6.5037	6.4717	6.49954
6.59169	5.73384	6.58401	6.87551	6.38027	6.71176	6.4493	6.5041	6.52154
6.59185	5.75824	6.58329	6.92622	6.36707	6.67201	6.43146	6.50986	6.46178
6.60921	5.74096	6.57289	6.87919	6.39515	6.7176	6.34115	6.39139	6.48594
6.55689	5.7192	6.4845	6.89351	6.36747	6.7228	6.4105	6.41266	6.41402
6.56233	5.97238	6.53866	6.96414	6.52802	6.65169	6.40571	6.41643	6.46026
6.60593	5.95726	6.52194	6.86927	6.52074	6.64041	6.46394	6.45298	6.4705
6.63841	6.11213	6.52402	6.87303	6.59225	6.67944	6.50514	6.43242	6.5109
6.66185	6.24444	6.57161	6.85519	6.60321	6.65801	6.54193	6.41235	6.46282
6.7296	6.17988	6.54497	6.87727	6.61689	6.67073	6.55337	6.39355	6.51034
6.76712	6.33051	6.53186	6.82639	6.67312	6.67009	6.52074	6.43794	6.50146
6.7828	6.40531	6.45666	6.77016	6.62793	6.62041	6.4877	6.4665	6.48354
6.83391	6.40714	6.4465	6.74744	6.71688	6.68576	6.46562	6.50506	6.48162
6.81399	6.47946	6.47994	6.76216	6.69808	6.69808	6.43586	6.46418	6.47586
6.82111	6.55937	6.42986	6.78824	6.64137	6.69512	6.33179	6.47378	6.50714
6.85639	6.53545	6.5189	6.78312	6.58281	6.72856	6.42642	6.47882	6.5125
6.79479	6.65825	6.55577	6.81223	6.54617	6.66537	6.36323	6.5313	6.48122
6.78552	6.68224	6.55161	6.85359	6.5177	6.63409	6.34707	6.58281	6.51418
6.78992	6.66657	6.57065	6.90751	6.55369	6.66089	6.49434	6.56497	6.55369
6.80927	6.57289	6.54049	6.91223	6.59465	6.66561	6.50602	6.62361	6.51282
6.7708	6.61377	6.57593	6.85647	6.64529	6.58729	6.61201	6.62033	6.49458
6.79223	6.63849	6.61649	6.82599	6.56081	6.57497	6.63361	6.61177	6.55425
6.79856	6.62713	6.56081	6.73064	6.59441	6.65449	6.65561	6.58889	6.52554
6.81839	6.7108	6.52034	6.75584	6.57377	6.58329	6.68376	6.61737	6.53529
6.83231	6.68688	6.49698	6.61257	6.58121	6.55505	6.60809	6.63329	6.53314
6.97294	6.698	6.46266	6.56993	6.59297	6.56745	6.60033	6.60649	6.57049
6.96126	6.67	6.51498	6.56249	6.61073	6.54985	6.57649	6.63689	6.57433
6.85527	6.65969	6.48594	6.48354	6.5385	6.54577	6.51538	6.63841	6.55553
6.89927	6.69504	6.49042	6.46754	6.56233	6.60633	6.4665	6.73704	6.60601
6.88719	6.7068	6.5249	6.47202	6.54625	6.62705	6.47978	6.67584	6.55009
6.87407	6.64833	6.45866	6.4301	6.4465	6.59113	6.4829	6.66456	6.62673
6.84567	6.70984	6.48546	6.45002	6.46042	6.68456	6.35499	6.7064	6.61697
6.81327	6.65113	6.42978	6.40523	6.4625	6.65745	6.38555	6.76808	6.60313
6.81895	6.61785	6.46578	6.50546	6.46714	6.64385	6.41483	6.78024	6.62953
6.69576	6.74336	6.45226	6.45906	6.4421	6.6916	6.35595	6.75832	6.69288
6.75088	6.73576	6.4473	6.47378	6.46682	6.73392	6.41003	6.66889	6.71288
6.72496	6.63593	6.40123	6.52802	6.46642	6.69696	6.35963	6.6892	6.65257
6.72392	6.63385	6.4477	6.51602	6.49874	6.67712	6.45266	6.60393	6.65097
6.63657	6.60001	6.38379	6.52642	6.52458	6.70456	6.4633	6.55921	6.64625
6.60241	6.58665	6.34715	6.49778	6.54729	6.68976	6.39803	6.60593	6.71624
6.60897	6.56601	6.36707	6.51994	6.54361	6.74232	6.37627	6.59529	6.74208
6.65665	6.55137	6.36771	6.4641	6.64537	6.74776	6.28611	6.54225	6.73464
6.70328	6.55649	6.37155	6.45034	6.61313	6.7056	6.30915	6.55705	6.698
6.65289	6.59177	6.35467	6.44954	6.61833	6.72512	6.24556	6.61129	6.64137
6.68232	6.57641	6.39467	6.47914	6.59873	6.782	6.23692	6.64065	6.6628
6.70648	6.58873	6.37763	6.4785	6.56169	6.7868	6.33059	6.64409	6.58625
6.69816	6.60913	6.4193	6.39035	6.59129	6.77792	6.46226	6.63785	6.60233
6.67248	6.64457	6.42154	6.46266	6.59409	6.72672	6.44482	6.74368	6.65193
6.64033	6.55569	6.47682	6.53218	6.61161	6.71616	6.37155	6.69464	6.54505
6.60953	6.59761	6.48858	6.53322	6.59665	6.78456	6.34731	6.70456	6.47578
6.60433	6.60969	6.44026	6.64057	6.64785	6.79143	6.36299	6.69408	6.51954
6.61305	6.74456	6.51034	6.58561	6.65241	6.78072	6.33883	6.63753	6.4909
6.66001	6.88927	6.4669	6.64665	6.60777	6.71792	6.38811	6.65625	6.51514
6.6764	6.88031	6.47082	6.58969	6.68208	6.75272	6.4789	6.64937	6.5161
6.67912	6.89599	6.4973	6.65097	6.65761	6.71496	6.5065	6.60897	6.61641
6.7064	6.9903	6.49794	6.60889	6.70248	6.69664	6.4969	6.57977	6.57793
6.71648	6.9471	6.52314	6.57217	6.70304	6.75016	6.49794	6.51562	6.57945
6.69408	6.97094	6.60033	6.55377	6.77392	6.73992	6.50962	6.49338	6.58025
6.70832	7.04358	6.57705	6.63601	6.74072	6.73864	6.46474	6.49946	6.58593
6.70128	7.08533	6.54169	6.67337	6.7856	6.70232	6.50314	6.53834	6.59433
6.72352	7.11029	6.55937	6.67568	6.85975	6.70912	6.57561	6.54729	6.55569
6.75448	7.0215	6.55561	6.65417	6.79624	6.70448	6.5217	6.52042	6.54921
6.70168	6.98582	6.59937	6.57945	6.80168	6.66657	6.53218	6.55297	6.52682
6.72096	6.89735	6.53866	6.59833	6.80623	6.66929	6.53138	6.50858	6.54202
6.74272	6.7916	6.59329	6.59201	6.81535	6.66624	6.57313	6.55841	6.56065
6.78752	6.82023	6.65393	6.56201	6.80879	6.67112	6.4613	6.4545	6.53826
6.80119	6.67065	6.66216	6.56889	6.83607	6.63385	6.33067	6.35507	6.4953
6.80264	6.65825	6.73296	6.65329	6.77904	6.64585	6.27716	6.35531	6.53138
6.7996	6.64129	6.70224	6.64017	6.78992	6.61065	6.30067	6.33795	6.52114
6.78312	6.53026	6.72648	6.59305	6.80679	6.67576	6.32355	6.35787	6.49938
6.78728	6.4781	6.70432	6.64345	6.76136	6.70352	6.4809	6.33779	6.46698
6.75592	6.46058	6.77568	6.61145	6.73368	6.6956	6.46362	6.29811	6.44682
6.83615	6.49722	6.78568	6.62553	6.69248	6.74792	6.49738	6.35835	6.49634
6.80279	6.57441	6.79448	6.71864	6.71384	6.7068	6.53282	6.31339	6.54322
6.78032	6.56409	6.82879	6.69192	6.71608	6.6796	6.45634	6.39459	6.54897
6.83191	6.46226	6.74816	6.66545	6.69776	6.724	6.46634	6.31811	6.60097
6.83431	6.44946	6.7584	6.63209	6.69736	6.78408	6.43722	6.34283	6.58849
6.81487	6.47994	6.69216	6.63449	6.7172	6.7204	6.45674	6.40507	6.63153
6.79247	6.43434	6.64433	6.63513	6.73096	6.68728	6.45522	6.42922	6.48866
6.75912	6.31483	6.66561	6.67296	6.63401	6.77032	6.38411	6.45442	6.52578
6.7428	6.30747	6.59937	6.65817	6.65265	6.75992	6.39059	6.46458	6.56121
6.7104	6.30875	6.62193	6.61121	6.57649	6.7364	6.34843	6.43786	6.55353
6.85391	6.24524	6.58137	6.56945	6.58145	6.6812	6.34539	6.4353	6.50122
6.87055	6.20228	6.55801	6.58129	6.60465	6.7824	6.39491	6.50674	6.49746
6.80223	6.1586	6.55617	6.55025	6.51066	6.80239	6.34131	6.55113	6.49042
6.80511	6.2666	6.53418	6.50938	6.46114	6.81335	6.39171	6.61153	6.4665
6.81799	6.30323	6.52818	6.51434	6.41994	6.83135	6.39243	6.47514	6.4721
6.78536	6.34715	6.57457	6.56257	6.40899	6.88807	6.4093	6.55137	6.45938
6.78008	6.38891	6.5241	6.55081	6.44746	6.90807	6.48346	6.51994	6.4293
6.73816	6.46282	6.49698	6.51658	6.46978	6.86903	6.48514	6.50906	6.43698
6.69568	6.48346	6.50946	6.52562	6.43978	6.91903	6.4861	6.59193	6.47954
6.70296	6.52554	6.4737	6.49082	6.45826	6.90431	6.50954	6.61033	6.48858
6.69912	6.70408	6.51114	6.47778	6.46778	6.92359	6.55793	6.54617	6.5333
6.71192	6.68088	6.55017	6.4853	6.51122	6.80016	6.53937	6.60153	6.65329
6.72184	6.66392	6.58697	6.5177	6.5137	6.82671	6.51482	6.65641	6.63641
6.79551	6.71352	6.58721	6.48922	6.5105	6.85567	6.5317	6.63793	6.60761
6.68208	6.7088	6.53202	6.50426	6.52666	6.7984	6.54841	6.68464	6.62073
6.75032	6.65217	6.55713	6.46618	6.48306	6.80575	6.45938	6.68032	6.67337
6.7524	6.69672	6.61793	6.45066	6.51522	6.7892	6.44602	6.68072	6.64169
6.88471	6.70456	6.65345	6.43026	6.52826	6.77248	6.47138	6.67345	6.59905
6.86359	6.58297	6.70088	6.43946	6.55833	6.7868	6.45818	6.59785	6.57601
6.85695	6.62777	6.76504	6.43626	6.52426	6.84703	6.54961	6.65545	6.52274
6.87135	6.63865	6.78184	6.49642	6.58529	6.83351	6.52778	6.65129	6.51642
6.88295	6.58793	6.75696	6.48882	6.57697	6.74488	6.43194	6.61985	6.54049
6.92359	6.70968	6.74216	6.46498	6.54017	6.70264	6.4277	6.60825	6.43418
7.02358	6.64561	6.73	6.49522	6.56169	6.66352	6.43994	6.56225	6.47482
7.03014	6.64225	6.76816	6.45106	6.57729	6.61793	6.49882	6.53202	6.47106
6.93286	6.63257	6.76464	6.43018	6.66233	6.59641	6.56009	6.52306	6.49818
7.02382	6.63257	6.82303	6.45314	6.66944	6.55849	6.54545	6.57513	6.44866
7.02382	6.60417	6.74392	6.43514	6.74424	6.54089	6.47922	6.53737	6.50194
7.03454	6.62089	6.72992	6.41162	6.75544	6.4969	6.40171	6.55217	6.52194
7.0347	6.72416	6.69512	6.41242	6.712	6.4449	6.36483	6.53298	6.52586
6.97062	6.67009	6.64233	6.37315	6.73968	6.51002	6.34419	6.55833	6.56681
6.98334	6.58305	6.7156	6.4453	6.726	6.40754	6.35907	6.57817	6.55049
6.92502	6.52346	6.62681	6.47058	6.80791	6.46018	6.36787	6.60737	6.50162
6.93159	6.51666	6.58833	6.47586	6.79831	6.51106	6.38227	6.62489	6.44962
6.89087	6.46634	6.58569	6.43146	6.7252	6.46594	6.40595	6.62761	6.4653
6.90655	6.4653	6.60553	6.43018	6.76568	6.54601	6.45898	6.57145	6.50346
6.86863	6.48282	6.53913	6.42794	6.77576	6.50394	6.4669	6.52634	6.49482
6.87743	6.46354	6.5049	6.50346	6.76096	6.4777	6.49026	6.51098	6.48938
6.88967	6.31075	6.50818	6.51554	6.77464	6.4385	6.50386	6.55841	6.43386
6.83975	6.2438	6.4813	6.49266	6.688	6.51282	6.54138	6.5213	6.38291
6.82527	6.20372	6.49602	6.50266	6.73936	6.4621	6.5085	6.57393	6.50066
6.86647	6.22148	6.53242	6.51138	6.72472	6.46498	6.60377	6.5133	6.47802
6.77992	6.16261	6.5201	6.53298	6.63345	6.43498	6.61313	6.54745	6.55489
6.76136	6.21892	6.52298	6.47898	6.76184	6.41786	6.64081	6.52482	6.52434
6.76328	6.21332	6.49514	6.50522	6.83879	6.4845	6.66432	6.57289	6.50226
6.76184	6.181	6.49906	6.49866	6.82431	6.53146	6.63369	6.5117	6.55753
6.6972	6.23236	6.32915	6.48586	6.72736	6.49194	6.60857	6.63009	6.64793
6.70312	6.23028	6.31483	6.52762	6.6772	6.47146	6.63169	6.57897	6.65465
6.65185	6.27628	6.29139	6.55865	6.66857	6.50714	6.59145	6.56857	6.61793
6.59145	6.24532	6.28491	6.61177	6.62113	6.5317	6.64025	6.5237	6.64361
6.59081	6.29515	6.27716	6.60873	6.54753	6.52634	6.54481	6.56569	6.71296
6.54042	6.29379	6.28995	6.62601	6.60865	6.57745	6.44834	6.59289	6.70552
6.56633	6.2774	6.29379	6.63977	6.60681	6.53226	6.46762	6.57633	6.58353
6.59201	6.27412	6.35395	6.69632	6.56297	6.57337	6.34427	6.57617	6.52098
6.61969	6.43722	6.36755	6.6896	6.54146	6.65361	6.33011	6.53906	6.54265
6.60921	6.39971	6.37099	6.67904	6.49746	6.60425	6.29771	6.57529	6.55657
6.58385	6.40923	6.44274	6.7328	6.54202	6.63721	6.32539	6.60833	6.61705
6.63809	6.46258	6.41043	6.77008	6.35035	6.63433	6.27364	6.64897	6.57529
6.66568	6.46914	6.37875	6.82671	6.34267	6.52978	6.27883	6.64113	6.55409
6.70936	6.46586	6.34835	6.82967	6.27444	6.56609	6.29843	6.73376	6.58649
6.6856	6.4953	6.32979	6.78216	6.31491	6.52586	6.25684	6.67337	6.59761
6.63921	6.67536	6.33739	6.7752	6.25764	6.61377	6.28932	6.67824	6.55289
6.63753	6.75296	6.32635	6.80655	6.28339	6.57545	6.31795	6.65809	6.62169
6.64809	6.78768	6.34243	6.7992	6.27516	6.54697	6.34043	6.64113	6.59585
6.63809	6.94078	6.40658	6.83583	6.32347	6.55313	6.31707	6.65065	6.63913
6.63441	6.88263	6.43634	6.75896	6.30835	6.55761	6.31659	6.65721	6.65833
6.66233	6.99222	6.42842	6.78072	6.30635	6.55281	6.35459	6.66688	6.68472
6.62793	6.90631	6.47842	6.70632	6.28139	6.60937	6.38875	6.71312	6.61433
6.60185	7.0175	6.50146	6.6844	6.39203	6.50906	6.4717	6.67352	6.63041
6.61009	7.03046	6.57481	6.74928	6.37267	6.52922	6.46714	6.80839	6.58761
6.65585	6.95182	6.55689	6.75944	6.39547	6.59337	6.49322	6.82767	6.61961
6.66873	6.86927	6.62369	6.71904	6.37211	6.58241	6.57289	6.81823	6.63201
6.73416	6.88023	6.61745	6.72344	6.39219	6.66233	6.57889	6.88471	6.75288
6.7244	6.9827	6.4953	6.73616	6.39555	6.61753	6.65881	6.84175	6.69864
6.75656	6.96022	6.46002	6.70512	6.45786	6.66857	6.63577	6.86391	6.7004
6.79528	6.96382	6.46282	6.73296	6.46826	6.66657	6.65001	6.83999	6.76056
6.73144	7.0455	6.57433	6.74096	6.46554	6.67385	6.71624	6.84559	6.73256
6.74632	6.89839	6.47938	6.72248	6.47738	6.68648	6.7808	6.81911	6.76464
6.71392	7.05086	6.4705	6.85527	6.48458	6.74312	6.77904	6.80455	6.70112
6.80032	7.01678	6.46234	6.81519	6.54282	6.7208	6.70336	6.71296	6.67448
6.7532	6.93854	6.51162	6.7044	6.54185	6.72544	6.70456	6.66329	6.66409
6.69328	6.87591	6.59113	6.68504	6.61041	6.76528	6.66624	6.63713	6.7356
6.6908	6.87047	6.61281	6.71736	6.60369	6.71008	6.63833	6.63545	6.69896
6.66753	6.82335	6.63513	6.74712	6.59945	6.7132	6.66049	6.55753	6.70208
6.70584	6.63929	6.59625	6.62305	6.65353	6.73784	6.62137	6.60945	6.65241
6.69696	6.62585	6.55617	6.60921	6.55777	6.79279	6.72312	6.58537	6.67009
6.64121	6.63849	6.60673	6.5293	6.57937	6.79383	6.6696	6.62329	6.67432
6.63193	6.59905	6.57033	6.54633	6.52186	6.79319	6.58777	6.65289	6.63097
6.74248	6.62961	6.59721	6.64681	6.49834	6.7792	6.64081	6.65521	6.60481
6.70224	6.51834	6.58673	6.64865	6.54153	6.78144	6.5317	6.59561	6.60313
6.73656	6.45482	6.55001	6.70152	6.59233	6.80399	6.52562	6.66505	6.59225
6.73256	6.20516	6.53034	6.72424	6.64025	6.78008	6.71712	6.64145	6.54873
6.7584	6.2462	6.54641	6.69736	6.57985	6.77584	6.61665	6.51258	6.53194
6.71856	6.20348	6.57065	6.66833	6.60585	6.80439	6.60185	6.46778	6.53561
6.63889	6.23916	6.63369	6.68224	6.61385	6.7772	6.74384	6.40411	6.55297
6.55945	6.21428	6.58041	6.712	6.60425	6.7256	6.72632	6.42602	6.4613
6.56105	6.20108	6.49938	6.60257	6.55233	6.7168	6.67432	6.41699	6.49826
6.59441	6.11901	6.54345	6.64553	6.51442	6.70392	6.63489	6.35619	6.48082
6.53826	6.11653	6.53346	6.65857	6.57169	6.71976	6.63497	6.43706	6.37403
6.58865	6.0067	6.54873	6.61417	6.59953	6.70064	6.64009	6.43538	6.48106
6.59033	6.13093	6.54753	6.55417	6.57033	6.70488	6.60705	6.40043	6.51122
6.51698	6.05333	6.48762	6.55881	6.60841	6.67481	6.57425	6.4393	6.47538
6.54418	6.07509	6.45746	6.51026	6.61297	6.68056	6.65185	6.42898	6.54641
6.51058	6.16333	6.45946	6.54129	6.60817	6.69568	6.66033	6.4653	6.50746
6.5289	6.42498	6.38627	6.54465	6.62505	6.64969	6.64873	6.4405	6.4885
6.52922	6.42626	6.4269	6.51194	6.55177	6.69824	6.62905	6.4653	6.5025
6.58241	6.56089	6.33667	6.50258	6.67265	6.7288	6.69008	6.48834	6.47818
6.60257	6.57033	6.34851	6.49986	6.64225	6.72504	6.66256	6.55489	6.52234
6.61417	6.52698	6.37419	6.63425	6.60673	6.65009	6.71352	6.57097	6.4505
6.54066	6.60761	6.40019	6.55401	6.60505	6.69048	6.70112	6.58705	6.48378
6.53002	6.43682	6.44762	6.60569	6.53034	6.66984	6.70528	6.65497	6.46474
6.53058	6.32539	6.40435	6.57057	6.49706	6.66993	6.50706	6.67872	6.49874
6.4629	6.39019	6.44666	6.53322	6.52514	6.70008	6.49098	6.70176	6.50194
6.4577	6.50466	6.37339	6.52994	6.50746	6.67976	6.43066	6.716	6.48338
6.44074	6.53154	6.37483	6.55473	6.55201	6.7472	6.43538	6.75352	6.50274
6.45242	6.55673	6.4905	6.59153	6.50082	6.68848	6.46794	6.83311	6.43162
6.48866	6.46434	6.52066	6.54665	6.61297	6.66969	6.46298	6.81863	6.38667
6.46986	6.46626	6.49426	6.54345	6.57681	6.66369	6.42882	6.83647	6.34979
6.59817	6.44674	6.60529	6.54873	6.65097	6.62633	6.40547	6.87335	6.4177
6.57225	6.56329	6.69544	6.56729	6.63857	6.62329	6.37115	6.81703	6.39147
6.50274	6.59033	6.73344	6.55177	6.59001	6.60793	6.37907	6.79392	6.33779
6.53353	6.67448	6.69608	6.55489	6.59585	6.60713	6.45418	6.7696	6.29291
6.59337	6.66608	6.74584	6.60705	6.61761	6.60633	6.38107	6.84175	6.35667
6.48514	6.66688	6.79744	6.60905	6.64265	6.58825	6.41162	6.81479	6.27188
6.5125	6.67305	6.80408	6.71032	6.59769	6.59785	6.43682	6.84015	6.29515
6.57617	6.59321	6.80408	6.69968	6.62977	6.63209	6.38923	6.85191	6.35835
6.56025	6.60713	6.79559	6.68296	6.65889	6.60185	6.36547	6.89727	6.29843
6.59849	6.4509	6.83719	6.70056	6.64249	6.60577	6.43746	6.87279	6.34035
6.54521	6.37491	6.84431	6.71184	6.61857	6.58793	6.35883	6.87559	6.32907
6.5017	6.36771	6.81391	6.75928	6.62273	6.62401	6.37907	6.76968	6.36635
6.54777	6.41763	6.7628	6.80016	6.62177	6.57121	6.43218	6.70256	6.41242
6.53993	6.28003	6.78512	6.80455	6.60913	6.60777	6.4609	6.69328	6.46066
6.56009	6.52634	6.81975	6.77536	6.63305	6.60401	6.49714	6.63561	6.48026
6.54545	6.5025	6.83911	6.79223	6.60801	6.63929	6.49938	6.56017	6.43522
6.57281	6.59809	6.91903	6.77608	6.60217	6.61585	6.47658	6.58633	6.44634
6.63521	6.61481	6.91991	6.77968	6.52754	6.58873	6.46338	6.54026	6.50194
6.64513	6.58929	6.88727	6.76456	6.53114	6.57721	6.50474	6.53545	6.51018
6.65001	6.67192	6.92263	6.85167	6.49778	6.61713	6.63465	6.51658	6.50386
6.56233	6.82279	6.7384	6.80344	6.51818	6.73416	6.64993	6.52554	6.60713
6.60721	6.80767	6.66312	6.79127	6.53034	6.71312	6.57633	6.53561	6.61961
6.55465	6.81991	6.68424	6.81327	6.56249	6.65361	6.63617	6.54169	6.64289
6.5177	6.80279	6.57401	6.81655	6.55041	6.74184	6.61577	6.57449	6.62929
6.52346	6.8	6.52162	6.79216	6.49866	6.7428	6.55417	6.50586	6.60681
6.54809	6.81959	6.49522	6.89791	6.49258	6.80575	6.47138	6.5073	6.73304
6.58889	6.78584	6.49538	6.87207	6.48346	6.69776	6.45994	6.46634	6.73672
6.57009	6.7496	6.50346	6.92007	6.41866	6.70552	6.47218	6.55777	6.72488
6.72096	6.71992	6.49226	6.79911	6.43218	6.72168	6.46098	6.50858	6.66904
6.71584	6.70024	6.51706	6.79263	6.4545	6.74496	6.45274	6.48178	6.67281
6.67992	6.686	6.50602	6.82815	6.42658	6.74184	6.54689	6.48818	6.63905
6.71832	6.7336	6.5113	6.86215	6.36059	6.69288	6.54465	6.4597	6.64089
6.68024	6.6808	6.52482	6.92295	6.37619	6.71904	6.55969	6.4865	6.70688
6.7012	6.67328	6.55609	6.87055	6.40691	6.70904	6.55433	6.53786	6.60713
6.73632	6.58977	6.53474	6.82703	6.45498	6.74056	6.61977	6.54218	6.62625
6.72728	6.63289	6.4805	6.88559	6.42266	6.75368	6.56153	6.56841	6.58641
6.70544	6.63745	6.37923	6.86311	6.4509	6.73712	6.5269	6.56913	6.57049
6.71752	6.66345	6.34587	6.82295	6.41754	6.71048	6.46946	6.61225	6.54633
6.73784	6.60433	6.38483	6.92439	6.4617	6.69464	6.49098	6.60409	6.57505
6.79615	6.63353	6.39099	6.86391	6.50842	6.69488	6.4833	6.55705	6.50762
6.7148	6.67464	6.42778	6.92446	6.43946	6.69608	6.39131	6.55561	6.5309
6.75584	6.57689	6.47642	6.90831	6.43538	6.66713	6.48842	6.5393	6.55513
6.6816	6.63129	6.46098	6.87287	6.44634	6.59769	6.40099	6.55545	6.49394
6.7636	6.58865	6.49346	6.92295	6.4457	6.59849	6.39739	6.55905	6.4645
6.732	6.62977	6.47514	6.91095	6.43378	6.73888	6.4797	6.58649	6.46178
6.72328	6.57105	6.4621	6.84895	6.49922	6.7016	6.4857	6.60089	6.49698
6.6792	6.57065	6.54833	6.85983	6.50938	6.69808	6.53314	6.61337	6.52418
6.74968	6.74984	6.53042	6.84863	6.54113	6.68392	6.49794	6.64377	6.45106
6.676	6.72328	6.49034	6.75648	6.64281	6.74808	6.46722	6.63537	6.46386
6.68208	6.60793	6.47626	6.71672	6.60593	6.69608	6.46178	6.60193	6.44738
6.66265	6.58745	6.52674	6.75032	6.61649	6.69352	6.45474	6.61033	6.5453
6.67112	6.61633	6.59025	6.67896	6.57785	6.74	6.37091	6.61025	6.55177
6.63081	6.68496	6.48106	6.72072	6.59329	6.74656	6.33147	6.65745	6.54665
6.67872	6.60721	6.48554	6.74632	6.55849	6.78968	6.34131	6.64369	6.58993
6.66488	6.5253	6.51866	6.66944	6.62505	6.80463	6.34531	6.63929	6.57049
6.70552	6.57289	6.59033	6.61761	6.57921	6.69072	6.38843	6.61289	6.56105
6.62937	6.57329	6.60233	6.51162	6.61545	6.71408	6.46762	6.60393	6.50826
6.60593	6.59433	6.53098	6.52362	6.61225	6.66624	6.4329	6.64505	6.52218
6.60313	6.55497	6.52266	6.49522	6.60105	6.66768	6.48042	6.60657	6.53018
6.57561	6.5253	6.56905	6.51074	6.64033	6.63305	6.52778	6.60401	6.55873
6.67248	6.59401	6.55505	6.54977	6.68464	6.65745	6.56825	6.61025	6.54689
6.6716	6.57193	6.52034	6.54841	6.73728	6.63545	6.56689	6.59857	6.54841
6.58857	6.54418	6.54209	6.52818	6.7412	6.62201	6.66009	6.58457	6.57689
6.61929	6.63657	6.55313	6.62617	6.71704	6.67112	6.64537	6.60849	6.55945
6.69856	6.53274	6.62137	6.57249	6.70632	6.702	6.70312	6.56681	6.63553
6.73896	6.60897	6.57793	6.58985	6.82575	6.64657	6.69808	6.51042	6.63537
6.71464	6.54098	6.51746	6.59601	6.79744	6.67105	6.73384	6.52202	6.67392
6.77192	6.56457	6.51898	6.57545	6.75448	6.65393	6.73536	6.56417	6.62633
6.77	6.51242	6.56265	6.62097	6.67616	6.63721	6.75584	6.50322	6.58841
6.87279	6.5329	6.54002	6.62089	6.72128	6.68976	6.84391	6.52538	6.70552
6.83511	6.51082	6.5461	6.58193	6.77224	6.73872	6.90527	6.49538	6.67056
6.79952	6.67016	6.4417	6.55337	6.76928	6.75208	6.90751	6.4561	6.58377
6.83535	6.72192	6.49354	6.60993	6.81367	6.76672	6.88591	6.56209	6.60561
6.91815	6.72296	6.51434	6.60937	6.79056	6.722	6.88447	6.5237	6.54153
6.87047	6.69912	6.5225	6.65217	6.77304	6.6988	6.94182	6.57041	6.54425
6.85567	6.79024	6.4293	6.61449	6.70248	6.63377	6.92295	6.52802	6.52274
6.87487	6.92255	6.43018	6.67624	6.66409	6.63585	6.90047	6.53705	6.50882
6.9315	6.85367	6.51466	6.65913	6.64977	6.72744	6.86007	6.52458	6.49482
6.94518	6.87463	6.57345	6.68296	6.7357	6.81943	6.87711	6.50634	6.47754
6.93702	6.85623	6.57057	6.70128	6.69864	6.80863	6.77688	6.51378	6.51114
6.91791	6.86855	6.57377	6.69448	6.698	6.83463	6.7272	6.5133	6.53378
6.91903	6.9223	6.68384	6.74168	6.7	6.84191	6.62745	6.56993	6.51034
6.92647	6.69376	6.64073	6.71952	6.69976	6.82479	6.56753	6.52426	6.4833
6.90023	6.61641	6.59841	6.7216	6.7	6.80583	6.56529	6.4941	6.47722
6.89759	6.4353	6.62833	6.6804	6.69704	6.85415	6.53026	6.50986	6.4649
6.91879	6.41387	6.62121	6.73888	6.68112	6.83079	6.45866	6.52234	6.48786
6.87223	6.53178	6.67624	6.77424	6.64249	6.76744	6.37459	6.55953	6.53817
6.9463	6.48458	6.66913	6.78248	6.54745	6.78792	6.33779	6.59033	6.45282
6.95838	6.4961	6.60481	6.69728	6.56937	6.76024	6.29859	6.6836	6.48058
6.90367	6.51466	6.59089	6.65497	6.60073	6.83023	6.29803	6.74936	6.4613
6.93814	6.53338	6.61097	6.68792	6.60313	6.744	6.33859	6.696	6.44746
6.84687	6.4101	6.67432	6.67016	6.53114	6.72928	6.43498	6.7588	6.5249
6.83367	6.26476	6.66577	6.71192	6.59009	6.70936	6.30747	6.85703	6.54514
6.80192	6.29763	6.66577	6.76008	6.59265	6.75576	6.32235	6.7352	6.54769
6.84007	6.21356	6.6936	6.72984	6.57665	6.69264	6.31259	6.72296	6.54586
6.82383	6.39931	6.7372	6.71272	6.62225	6.7208	6.26932	6.7076	6.56361
6.80375	6.34723	6.70056	6.7776	6.65385	6.75912	6.26292	6.66728	6.60441
6.87871	6.37123	6.66929	6.7308	6.63729	6.76136	6.21724	6.66713	6.60345
6.83287	6.38667	6.64153	6.72896	6.57321	6.79136	6.26636	6.68376	6.7328
6.84335	6.4589	6.67696	6.7268	6.58585	6.74904	6.29028	6.62409	6.70768
6.89383	6.40515	6.6872	6.74152	6.63649	6.7384	6.34555	6.67417	6.72472
6.81415	6.4217	6.7496	6.79776	6.55633	6.73784	6.39579	6.68576	6.78576
6.81087	6.49874	6.75088	6.7016	6.4709	6.72432	6.33795	6.73528	6.74728
6.80591	6.68448	6.73424	6.71024	6.49722	6.698	6.38923	6.68728	6.81191
6.85575	6.7348	6.72352	6.69616	6.4821	6.76048	6.38763	6.714	6.76552
6.78152	6.74928	6.66721	6.72264	6.46122	6.79504	6.43578	6.67368	6.70448
6.78048	6.89527	6.72072	6.76032	6.58809	6.77688	6.44234	6.702	6.73296
6.79288	6.9235	6.69352	6.702	6.65865	6.86919	6.4661	6.66889	6.81447
6.77712	6.86911	6.70304	6.7052	6.64113	6.86367	6.39859	6.64321	6.79336
6.76904	6.92286	6.70384	6.68856	6.60009	6.80815	6.38467	6.62617	6.81879
6.76512	6.9499	6.64041	6.7172	6.60233	6.79336	6.47018	6.58361	6.83375
6.74544	6.79816	6.53138	6.84759	6.62721	6.82583	6.4977	6.5037	6.73768
6.69376	6.77304	6.53873	6.88639	6.58473	6.81351	6.54889	6.46122	6.75752
6.84831	6.74352	6.56217	6.83879	6.58905	6.82623	6.53378	6.45818	6.76608
6.86031	6.70424	6.61393	6.84647	6.55969	6.74376	6.59201	6.46466	6.81439
6.77464	6.71872	6.63793	6.83815	6.59937	6.80384	6.58441	6.49882	6.80232
6.68032	6.57793	6.66728	6.80615	6.55905	6.80384	6.56417	6.50282	6.83591
6.67552	6.58505	6.70184	6.80152	6.60753	6.82071	6.50866	6.53906	6.77952
6.71592	6.4769	6.63025	6.788	6.63497	6.85223	6.52458	6.54129	6.88751
6.67368	6.40315	6.54305	6.7744	6.71016	6.80335	6.53034	6.52466	6.80391
6.66329	6.2774	6.51178	6.74064	6.70544	6.83239	6.54209	6.56457	6.81495
6.7048	6.2562	6.5445	6.65849	6.74	6.78976	6.56041	6.53697	6.80687
6.64785	6.38907	6.50826	6.65377	6.66465	6.76328	6.49338	6.5365	6.72552
6.64297	6.22652	6.58377	6.54258	6.72176	6.78048	6.50978	6.56009	6.70784
6.67368	6.2618	6.52938	6.66889	6.63929	6.75328	6.47666	6.55753	6.72584
6.62681	6.26564	6.44746	6.68448	6.61361	6.69448	6.50682	6.61937	6.68416
6.64769	6.27716	6.48642	6.63433	6.57481	6.71928	6.46122	6.57313	6.70576
6.6684	6.22708	6.4629	6.69904	6.56257	6.70408	6.38859	6.57593	6.69344
6.67025	6.18604	6.56129	6.7092	6.59833	6.73448	6.36947	6.52242	6.69488
6.78424	6.15341	6.53106	6.73568	6.56265	6.71424	6.31371	6.53873	6.63953
6.7276	6.27956	6.57217	6.69256	6.53449	6.63289	6.29923	6.53074	6.61017
6.748	6.2646	6.53697	6.71288	6.51034	6.62985	6.27532	6.52602	6.7172
6.69672	6.31739	6.52218	6.57665	6.5073	6.61449	6.30379	6.5197	6.71296
6.7536	6.34835	6.4825	6.59689	6.47754	6.57009	6.22732	6.54066	6.73368
6.74288	6.40347	6.45474	6.43786	6.43002	6.65257	6.30371	6.58281	6.66617
6.76104	6.40355	6.42346	6.44082	6.39075	6.60049	6.32571	6.57817	6.70968
6.69864	6.38955	6.52442	6.38763	6.4321	6.60305	6.35947	6.63841	6.67417
6.74472	6.45546	6.49346	6.39259	6.34035	6.56241	6.37475	6.64009	6.70264
6.7444	6.44346	6.4889	6.40395	6.32315	6.52466	6.44338	6.65233	6.71488
6.69776	6.47546	6.46202	6.38715	6.27252	6.5305	6.40667	6.73352	6.7052
6.70288	6.56921	6.50586	6.33331	6.35851	6.52506	6.38811	6.6796	6.71536
6.66512	6.56513	6.42386	6.32091	6.32371	6.54841	6.45306	6.70888	6.67417
6.63289	6.54089	6.47274	6.30059	6.37915	6.55897	6.5149	6.66817	6.68424
6.64465	6.47002	6.61401	6.38211	6.47698	6.54913	6.52178	6.67824	6.57545
6.69416	6.75464	6.71	6.4413	6.47066	6.59593	6.47818	6.7044	6.53514
6.778	6.76328	6.70472	6.47026	6.46122	6.61441	6.46906	6.68872	6.54033
6.78488	6.76632	6.72008	6.48658	6.45842	6.57825	6.53026	6.66728	6.61337
6.74216	6.73184	6.71744	6.44074	6.39291	6.56873	6.53162	6.64841	6.61681
6.78944	6.90575	6.70344	6.45994	6.39147	6.57137	6.65001	6.60393	6.59425
6.77632	6.87087	6.7044	6.34563	6.40267	6.58489	6.59377	6.63657	6.57801
6.79375	6.91439	6.64329	6.35563	6.39899	6.60249	6.68664	6.67361	6.54825
6.7828	6.73456	6.65433	6.32227	6.44322	6.59449	6.68048	6.71768	6.61881
6.73728	6.69888	6.66105	6.34259	6.38571	6.59385	6.69992	6.70096	6.57905
6.70408	6.7192	6.66561	6.30523	6.43978	6.69072	6.62505	6.73968	6.52922
6.74488	6.85231	6.61657	6.39323	6.52746	6.66849	6.63785	6.71912	6.60513
6.65457	6.88071	6.5101	6.46482	6.51514	6.68432	6.58409	6.778	6.54761
6.69736	6.95286	6.55801	6.45786	6.4753	6.6868	6.55913	6.75472	6.56833
6.71696	6.9727	6.62265	6.5209	6.46938	6.58529	6.53146	6.7144	6.48594
6.7048	6.9427	6.68936	6.53737	6.47962	6.66265	6.60057	6.73824	6.55633
6.73536	6.82623	6.70728	6.62025	6.46602	6.63273	6.61353	6.72432	6.48154
6.7552	6.81207	6.69832	6.58849	6.48866	6.67432	6.48914	6.69752	6.52402
6.75032	6.81823	6.7072	6.62657	6.46186	6.64081	6.43354	6.68168	6.44002
6.71024	6.70888	6.56617	6.69256	6.45826	6.66416	6.39083	6.71696	6.54953
6.6972	6.73608	6.5121	6.69592	6.51442	6.67288	6.4289	6.69528	6.56385
6.66033	6.71664	6.52866	6.72464	6.49522	6.65265	6.37091	6.71968	6.73336
6.66376	6.73896	6.61273	6.70672	6.52674	6.69992	6.29363	6.64921	6.69784
6.64665	6.4777	6.57473	6.72392	6.50114	6.69616	6.32251	6.64153	6.71376
6.54026	6.62337	6.59497	6.74664	6.56081	6.79695	6.27244	6.65385	6.69688
6.59529	6.70008	6.68472	6.68296	6.56969	6.81167	6.25476	6.61073	6.712
6.60569	6.70336	6.68592	6.71976	6.54401	6.7828	6.25868	6.64001	6.7132
6.51786	6.71208	6.7012	6.78296	6.53585	6.81615	6.23348	6.65217	6.82407
6.53162	6.69872	6.70336	6.77528	6.54594	6.77328	6.23076	6.66505	6.82519
6.57513	6.79439	6.68912	6.75944	6.52938	6.84839	6.31299	6.59025	6.82719
6.5265	6.90647	6.69744	6.79256	6.66361	6.85895	6.36739	6.56521	6.79432
6.66857	6.92823	6.82111	6.7324	6.69968	6.80663	6.30979	6.56313	6.69664
6.62793	6.84959	6.91135	6.71896	6.70912	6.7696	6.28756	6.56313	6.6716
6.61417	6.63377	6.89015	6.74208	6.7616	6.7812	6.30763	6.54289	6.67345
6.61721	6.55961	6.83951	6.67321	6.76008	6.72704	6.1986	6.58937	6.66329
6.56209	6.55929	6.81711	6.66585	6.7556	6.78272	6.25508	6.5177	6.76032
6.53801	6.5285	6.74272	6.59417	6.84599	6.77112	6.28859	6.57505	6.73136
6.52954	6.45578	6.74584	6.59833	6.81159	6.76392	6.36963	6.56633	6.70752
6.5105	6.55281	6.72448	6.55249	6.81631	6.74632	6.41739	6.51474	6.70072
6.57321	6.56049	6.76144	6.53953	6.78712	6.69032	6.46266	6.46554	6.74624
6.62337	6.60337	6.80096	6.58137	6.74728	6.6796	6.44978	6.35267	6.74392
6.63513	6.62177	6.69784	6.57929	6.7612	6.63617	6.52058	6.36131	6.65553
6.60737	6.60097	6.67824	6.59353	6.78272	6.63577	6.53545	6.33963	6.60441
6.57849	6.62897	6.68024	6.56633	6.76736	6.60993	6.54729	6.43434	6.58897
6.62785	6.57537	6.63921	6.53385	6.77344	6.61753	6.55049	6.49962	6.51938
6.64257	6.34899	6.69336	6.50986	6.85359	6.61241	6.52082	6.44034	6.54481
6.69184	6.29571	6.69584	6.52578	6.84719	6.61449	6.55993	6.4489	6.48026
6.66664	6.37947	6.65873	6.4793	6.88695	6.54162	6.5297	6.4549	6.47706
6.67417	6.38395	6.59545	6.4485	6.87015	6.57641	6.59145	6.44858	6.52202
6.74008	6.35459	6.52962	6.37155	6.90831	6.61161	6.51994	6.47442	6.55465
6.69216	6.19164	6.51146	6.36819	6.77848	6.52186	6.63801	6.52602	6.53714
6.68456	6.18844	6.49882	6.38963	6.77528	6.52426	6.62985	6.5245	6.53937
6.66105	6.03709	6.48554	6.40323	6.69912	6.55753	6.55353	6.52242	6.57937
6.61393	5.91518	6.4457	6.38475	6.73184	6.56657	6.56001	6.4969	6.61041
6.69664	6.0191	6.48842	6.38043	6.71808	6.5089	6.56537	6.54458	6.63209
6.76424	6.11557	6.54713	6.37587	6.70304	6.56433	6.52154	6.51698	6.74488
6.78544	6.07085	6.51082	6.4269	6.69208	6.60353	6.51018	6.49978	6.6772
6.80023	6.15421	6.55929	6.50346	6.68528	6.66456	6.5057	6.52234	6.65177
6.88567	6.29971	6.60233	6.54649	6.61457	6.64969	6.52954	6.57705	6.66864
6.85831	6.20372	6.60793	6.57985	6.63041	6.66697	6.51298	6.64017	6.70544
6.79831	6.239	6.6844	6.60985	6.62033	6.66336	6.53002	6.71224	6.70296
6.87303	6.25092	6.65977	6.60705	6.55953	6.72984	6.58953	6.70296	6.70088
6.76768	6.26196	6.66889	6.61113	6.4433	6.79871	6.60665	6.69896	6.70376
6.73072	6.31875	6.68296	6.60097	6.44938	6.75096	6.63937	6.70192	6.65193
6.87623	6.33547	6.68192	6.62009	6.46394	6.77104	6.66441	6.69864	6.60161
6.83823	6.51138	6.74392	6.61145	6.51242	6.75664	6.66664	6.82447	6.63577
6.84999	6.58513	6.81815	6.67776	6.4789	6.7316	6.59393	6.83007	6.68168
6.798	6.71824	6.7736	6.64457	6.36651	6.71456	6.59001	6.7552	6.7184
6.76096	6.51994	6.74984	6.64257	6.36859	6.73344	6.55857	6.67096	6.66664
6.71712	6.52562	6.72568	6.63297	6.37347	6.73784	6.55705	6.68104	6.70128
6.70304	6.50906	6.79519	6.70256	6.39483	6.72024	6.56433	6.63641	6.74984
6.70112	6.57545	6.89567	6.73688	6.39275	6.71888	6.60985	6.61561	6.68296
6.72232	6.60441	6.83575	6.71816	6.45642	6.7416	6.57593	6.68832	6.70352
6.72448	6.60825	6.75904	6.668	6.4317	6.76856	6.54314	6.71024	6.65161
6.78416	6.60905	6.77544	6.71016	6.42298	6.82375	6.52682	6.67912	6.62257
6.74512	6.55737	6.77584	6.67248	6.47626	6.7648	6.50842	6.62265	6.60641
6.77888	6.4693	6.78496	6.76128	6.49714	6.73072	6.45906	6.718	6.47826
6.76584	6.47482	6.71208	6.70704	6.49514	6.75912	6.40475	6.69616	6.48138
6.69888	6.46018	6.686	6.6968	6.48218	6.76824	6.38715	6.71256	6.51834
6.71576	6.48714	6.69744	6.6924	6.50322	6.80183	6.36715	6.66768	6.59361
6.68072	6.36555	6.70304	6.65809	6.44618	6.82551	6.35451	6.66465	6.60329
6.70664	6.2778	6.71128	6.60937	6.47842	6.73976	6.36283	6.67968	6.64873
6.7	6.30939	6.67744	6.57241	6.59489	6.7572	6.38547	6.63665	6.65041
6.69872	6.2222	6.52738	6.59857	6.53594	6.7732	6.33387	6.58217	6.6964
6.7636	6.19084	6.54705	6.65041	6.50858	6.76816	6.33259	6.58617	6.76008
6.71192	6.12117	6.52762	6.61961	6.50898	6.86967	6.34515	6.61321	6.76712
6.76464	6.08005	6.63025	6.56713	6.55809	6.90703	6.35259	6.60457	6.80783
6.74696	5.93246	6.60025	6.57841	6.64457	6.86743	6.36163	6.59377	6.70056
6.73216	5.87119	6.58713	6.57249	6.67992	6.87159	6.37307	6.62601	6.6984
6.81247	5.81015	6.5213	6.56081	6.70952	6.79256	6.33171	6.61497	6.66784
6.86287	5.86751	6.59065	6.58297	6.74696	6.83823	6.41986	6.63321	6.63033
6.81975	5.90351	6.60489	6.54418	6.78584	6.84847	6.32643	6.67232	6.53402
6.80264	5.96238	6.62833	6.57881	6.87911	6.87127	6.32307	6.69976	6.54434
6.90871	6.02757	6.62681	6.57305	6.84423	6.78	6.33859	6.67256	6.57129
7.08357	6.07581	6.67033	6.53561	6.80103	6.76728	6.4097	6.67992	6.55201
7.00534	6.04621	6.63449	6.56505	6.82519	6.7784	6.37995	6.61169	6.58393
7.10613	6.24892	6.60265	6.55905	6.76592	6.7724	6.50074	6.66969	6.63561
7.02942	6.4233	6.60393	6.57129	6.83303	6.75176	6.50962	6.6904	6.63545
6.99318	6.4225	6.61953	6.63681	6.85359	6.70168	6.51658	6.68008	6.60225
6.93774	6.41474	6.63497	6.63617	6.86623	6.75352	6.54505	6.64073	6.60529
6.93846	6.49202	6.66824	6.66472	6.85335	6.7188	6.55801	6.60881	6.59193
6.89463	6.66521	6.67904	6.69752	6.85911	6.7	6.54514	6.60225	6.5377
6.87343	6.63697	6.74936	6.6956	6.79568	6.70168	6.49762	6.60825	6.64977
6.88871	6.79528	6.74328	6.74264	6.88839	6.70752	6.49338	6.62713	6.59377
6.90871	6.77568	6.71384	6.7436	6.81159	6.62537	6.60457	6.6804	6.58817
6.89999	6.76752	6.76232	6.74152	6.84759	6.63969	6.5021	6.69496	6.62433
6.87295	6.86215	6.69168	6.72488	6.78968	6.62297	6.54809	6.69984	6.58257
6.83151	6.90663	6.66289	6.7464	6.76768	6.61041	6.59721	6.71776	6.53482
6.87087	6.72888	6.64049	6.73608	6.70808	6.65785	6.60865	6.73576	6.52674
6.85807	6.77624	6.63233	6.6952	6.65249	6.65961	6.58801	6.71744	6.57785
6.87727	6.7824	6.68192	6.77608	6.61313	6.67904	6.53154	6.74472	6.62257
6.76024	6.63361	6.66113	6.75888	6.54378	6.64209	6.50786	6.75992	6.64625
6.77392	6.65849	6.63969	6.81991	6.54193	6.67201	6.5389	6.74472	6.54385
6.80408	6.7028	6.62705	6.84639	6.52442	6.65017	6.56473	6.72464	6.52306
6.71336	6.60889	6.64833	6.83183	6.59521	6.6804	6.54129	6.72504	6.60105
6.59577	6.64641	6.66505	6.89023	6.64089	6.69992	6.57353	6.74008	6.53226
6.5297	6.61929	6.65393	6.78472	6.59977	6.69376	6.55361	6.77576	6.53026
6.52946	6.49786	6.54969	6.84191	6.66256	6.69824	6.51042	6.77224	6.48522
6.5025	6.50034	6.50674	6.7676	6.63609	6.69992	6.54649	6.73136	6.46186
6.47978	6.53937	6.51258	6.72136	6.61033	6.71496	6.60377	6.70232	6.47674
6.58353	6.55265	6.46026	6.72168	6.55737	6.67176	6.68168	6.74224	6.4329
6.56105	6.47922	6.42282	6.69664	6.53993	6.68048	6.64833	6.82439	6.44554
6.65209	6.49498	6.45802	6.72072	6.5209	6.61801	6.65849	6.6964	6.38243
6.68968	6.56041	6.42346	6.71304	6.54514	6.64065	6.61673	6.73464	6.41882
6.65801	6.53106	6.47138	6.59281	6.50858	6.65433	6.60625	6.71144	6.34659
6.68344	6.54793	6.48594	6.51018	6.57361	6.66169	6.61753	6.6976	6.36203
6.68608	6.35603	6.46666	6.51626	6.53162	6.68568	6.57225	6.63369	6.39787
6.60825	6.37843	6.4325	6.52706	6.55665	6.63713	6.71448	6.60601	6.36923
6.50674	6.34811	6.51002	6.54298	6.57049	6.7108	6.85375	6.54697	6.37443
6.51058	6.49018	6.47826	6.5025	6.54833	6.69696	6.89087	6.48978	6.33003
6.55921	6.4685	6.44986	6.44282	6.53306	6.72984	6.87039	6.5313	6.35131
6.51194	6.49746	6.48658	6.48722	6.55849	6.69176	6.90343	6.44458	6.39131
6.64561	6.54066	6.48994	6.50778	6.60249	6.67056	6.84391	6.54329	6.46626
6.60977	6.6892	6.49658	6.50602	6.58561	6.70512	6.82831	6.51154	6.42778
6.61385	6.7492	6.48066	6.50538	6.64265	6.69816	6.74904	6.49466	6.4693
6.53402	6.66329	6.60417	6.52658	6.64849	6.68632	6.75768	6.48938	6.54681
6.59713	6.70704	6.63977	6.58321	6.71632	6.65097	6.6948	6.50042	6.53658
6.62769	6.72392	6.63441	6.61841	6.6872	6.67145	6.62777	6.48658	6.53178
6.59873	6.69016	6.63001	6.66904	6.75704	6.66929	6.58825	6.51738	6.56009
6.70208	6.67808	6.70048	6.6844	6.74792	6.6828	6.50074	6.52386	6.61305
6.63217	6.61921	6.62801	6.66296	6.86791	6.6684	6.4753	6.46018	6.57041
6.63449	6.55369	6.61417	6.78952	6.81575	6.64521	6.5085	6.46338	6.60521
6.63409	6.55673	6.62441	6.76736	6.83111	6.61545	6.48426	6.59241	6.62849
6.60497	6.50834	6.63489	6.79631	6.87991	6.63057	6.4949	6.50898	6.66617
6.65425	6.59337	6.6784	6.78088	6.78584	6.63273	6.48754	6.55681	6.64585
6.60945	6.65009	6.69352	6.694	6.83071	6.62433	6.47658	6.60937	6.70456
6.65089	6.76296	6.67328	6.81223	6.73192	6.65041	6.33515	6.62385	6.69592
6.65321	6.77304	6.66777	6.83671	6.73856	6.63097	6.34443	6.6624	6.68056
6.59841	6.7336	6.62393	6.78664	6.75744	6.55209	6.34995	6.72944	6.77336
6.70552	6.81271	6.65281	6.85127	6.7272	6.54753	6.39963	6.77112	6.78864
6.7352	6.87335	6.62649	6.87975	6.7316	6.56697	6.40555	6.7656	6.80255
6.7508	6.86775	6.70024	6.85919	6.58913	6.62593	6.4853	6.77496	6.7808
6.7804	6.87303	6.65849	6.83647	6.63041	6.60641	6.4597	6.76168	6.77032
6.73752	6.63145	6.62953	6.85335	6.63793	6.58481	6.37243	6.69256	6.76392
6.7296	6.58337	6.65073	6.83287	6.52482	6.63881	6.4417	6.66265	6.7124
6.75168	6.61097	6.56713	6.80175	6.49754	6.65105	6.42858	6.71584	6.69752
6.84831	6.52762	6.53946	6.71512	6.45602	6.68416	6.46986	6.67073	6.69416
6.80248	6.58681	6.54385	6.774	6.42458	6.66409	6.60785	6.63593	6.67848
6.78976	6.63977	6.62977	6.77744	6.44738	6.64009	6.53138	6.66768	6.71504
6.80655	6.58993	6.65401	6.71928	6.42082	6.69728	6.53106	6.67704	6.69008
6.78728	6.64865	6.61233	6.676	6.4081	6.74728	6.45882	6.71064	6.69696
6.82151	6.60273	6.55577	6.63585	6.5097	6.77768	6.49226	6.67096	6.72392
6.87031	6.60097	6.59585	6.64209	6.48354	6.77232	6.45954	6.64361	6.71016
6.97462	6.56905	6.5321	6.63577	6.57881	6.80463	6.5057	6.66465	6.63201
6.93278	6.46722	6.53714	6.63537	6.58657	6.76016	6.4989	6.58553	6.69544
6.96774	6.46746	6.5045	6.59105	6.57417	6.80391	6.4901	6.57281	6.74192
6.99526	6.4853	6.55849	6.72048	6.62809	6.7276	6.50418	6.57745	6.68544
6.95654	6.51618	6.50922	6.74472	6.54265	6.75352	6.50442	6.56809	6.6944
6.93478	6.57273	6.47314	6.714	6.60321	6.81295	6.45434	6.50786	6.6996
7.0495	6.57977	6.52426	6.70248	6.63177	6.7316	6.32635	6.52234	6.71392
6.95342	6.52746	6.68296	6.73792	6.69176	6.71456	6.33779	6.57705	6.69992
6.89943	6.49658	6.68192	6.70024	6.74272	6.73344	6.32499	6.64017	6.66521
6.89967	6.51882	6.74392	6.69608	6.65009	6.73784	6.29995	6.71224	6.68704
6.95822	6.61553	6.81815	6.6704	6.72656	6.72024	6.32499	6.70296	6.68408
6.99838	6.56209	6.7736	6.60873	6.74056	6.71888	6.22588	6.69896	6.61265
6.99686	6.57489	6.74984	6.63841	6.7596	6.7416	6.19716	6.70192	6.68168
6.9343	6.59193	6.72568	6.63929	6.73016	6.76856	6.32227	6.69864	6.60657
6.93542	6.50714	6.79519	6.63577	6.73416	6.82375	6.32003	6.82447	6.62241
6.9283	6.47978	6.89567	6.52562	6.72384	6.7648	6.37883	6.83007	6.55537
6.95694	6.47762	6.83575	6.58833	6.64825	6.73072	6.31203	6.7552	6.60217
6.92814	6.49786	6.75904	6.61249	6.61729	6.75912	6.33579	6.67096	6.62017
6.91271	6.50746	6.77544	6.57321	6.50802	6.76824	6.27572	6.68104	6.63873
6.93199	6.57201	6.77584	6.62057	6.46594	6.80183	6.32971	6.63641	6.67337
6.89799	6.57353	6.78496	6.61025	6.51026	6.82551	6.29187	6.61561	6.65497
6.90887	6.5329	6.71208	6.58649	6.44322	6.73976	6.31355	6.68832	6.61697
6.86567	6.63385	6.686	6.60433	6.42618	6.7572	6.2762	6.71024	6.59681
6.89671	6.61913	6.69744	6.65625	6.46634	6.7732	6.26284	6.67912	6.54561
6.92119	6.67464	6.70304	6.55393	6.46682	6.76816	6.31355	6.62265	6.59121
6.93375	6.52362	6.71128	6.56473	6.42962	6.86967	6.33083	6.718	6.55145
6.90615	6.4825	6.67744	6.57729	6.46554	6.90703	6.57353	6.69616	6.63129
6.97406	6.43482	6.52738	6.61041	6.45458	6.86743	6.55361	6.71256	6.56505
6.99646	6.47074	6.54705	6.55689	6.52746	6.87159	6.51042	6.66768	6.61473
7.11797	6.51162	6.52762	6.65681	6.55249	6.79256	6.54649	6.66465	6.60505
7.00054	6.46834	6.63025	6.71592	6.55033	6.83823	6.60377	6.67968	6.60041
7.01038	6.52426	6.60025	6.71496	6.58609	6.84847	6.68168	6.63665	6.60105
6.83775	6.62649	6.58713	6.6988	6.66073	6.87127	6.64833	6.58217	6.63609
6.84407	6.59257	6.5213	6.6988	6.67112	6.78	6.65849	6.58617	6.66169
6.82591	6.57881	6.59065	6.75064	6.63465	6.76728	6.61673	6.61321	6.75856
6.72672	6.45714	6.60489	6.74408	6.67256	6.7784	6.60625	6.60457	6.7276
6.79048	6.52474	6.62833	6.71408	6.7108	6.7724	6.61753	6.59377	6.72136
6.74488	6.43914	6.62681	6.69904	6.7444	6.75176	6.57225	6.62601	6.70024
6.78264	6.50506	6.67033	6.69016	6.76368	6.70168	6.71448	6.61497	6.71672
6.76104	6.29283	6.63449	6.71912	6.73064	6.75352	6.85375	6.63321	6.7132
6.82679	6.34963	6.60265	6.69152	6.76536	6.7188	6.89087	6.67232	6.71024
6.88311	6.33899	6.60393	6.75608	6.71048	6.7	6.87039	6.69976	6.60833
6.9439	6.23292	6.61953	6.79336	6.75672	6.70168	6.90343	6.67256	6.57201
6.85047	6.19804	6.63497	6.69592	6.73224	6.70752	6.84391	6.67992	6.59801
6.74992	6.12637	6.66824	6.67056	6.7628	6.62537	6.82831	6.61169	6.58465
6.7904	6.16812	6.67904	6.70792	6.77064	6.63969	6.74904	6.66969	6.60161
6.76848	6.2222	6.74936	6.68472	6.7408	6.62297	6.75768	6.6904	6.58953
6.71192	6.2594	6.74328	6.68848	6.75416	6.61041	6.6948	6.68008	6.64985
6.69512	6.18044	6.71384	6.69976	6.69072	6.65785	6.62777	6.64073	6.66025
6.71496	6.21692	6.76232	6.7244	6.64265	6.65961	6.58825	6.60881	6.65129
6.7092	6.22468	6.69168	6.70544	6.63217	6.67904	6.50074	6.60225	6.6792
6.70072	6.12757	6.66289	6.68192	6.57833	6.64209	6.4753	6.60825	6.7196
6.7076	6.06405	6.64049	6.7256	6.51834	6.67201	6.5085	6.62713	6.60481
6.778	6.15172	6.63233	6.79223	6.60641	6.65017	6.48426	6.6804	6.67009
6.80279	6.21804	6.68192	6.79791	6.59889	6.6804	6.4949	6.69496	6.70616
6.82023	6.20556	6.66113	6.80239	6.56465	6.69992	6.48754	6.69984	6.65881
6.80735	6.13245	6.63969	6.79127	6.60425	6.69376	6.47658	6.71776	6.63529
6.77224	6.18564	6.62705	6.74384	6.61105	6.69824	6.33515	6.73576	6.63393
6.80272	6.38699	6.64833	6.7152	6.60425	6.69992	6.34443	6.71744	6.5277
6.75072	6.49354	6.66505	6.73256	6.63769	6.71496	6.34995	6.74472	6.57497
6.73712	6.51426	6.65393	6.774	6.63649	6.67176	6.39963	6.75992	6.62577
6.62121	6.51354	6.54969	6.74672	6.66728	6.68048	6.40555	6.74472	6.60009
6.65721	6.54017	6.50674	6.7424	6.63169	6.61801	6.4853	6.72464	6.60825
6.65929	6.47626	6.51258	6.86167	6.62969	6.64065	6.4597	6.72504	6.51474
6.62697	6.48738	6.46026	6.84967	6.60665	6.65433	6.37243	6.74008	6.55033
6.70056	6.49122	6.42282	6.80775	6.52642	6.66169	6.4417	6.77576	6.51506
6.74152	6.52106	6.45802	6.75864	6.50874	6.68568	6.42858	6.77224	6.49786
6.71584	6.63577	6.42346	6.72792	6.54769	6.63713	6.46986	6.73136	6.5133
6.68488	6.67337	6.47138	6.67401	6.50842	6.7108	6.60785	6.70232	6.4793
6.68216	6.66456	6.48594	6.63185	6.51306	6.69696	6.53138	6.74224	6.46562
6.59153	6.63569	6.46666	6.6812	6.58129	6.72984	6.53106	6.82439	6.50786
6.65433	6.56289	6.4325	6.59913	6.60305	6.69176	6.45882	6.6964	6.48522
6.57889	6.61009	6.51002	6.55777	6.58329	6.67056	6.49226	6.73464	6.48074
6.59089	6.67912	6.47826	6.50666	6.64473	6.70512	6.45954	6.71144	6.46066
6.51338	6.52954	6.44986	6.55513	6.65849	6.69816	6.5057	6.6976	6.4837
6.63121	6.55137	6.48658	6.51178	6.6864	6.68632	6.4989	6.63369	6.4681
6.64665	6.46098	6.48994	6.63425	6.67256	6.65097	6.4901	6.60601	6.48914
6.70208	6.42642	6.49658	6.70104	6.72728	6.67145	6.50418	6.54697	6.52546
6.68848	6.32619	6.48066	6.77608	6.728	6.66929	6.50442	6.48978	6.55169
6.704	6.30227	6.60417	6.75696	6.69688	6.6828	6.45434	6.5313	6.49378
6.68144	6.35507	6.63977	6.83127	6.73456	6.6684	6.32635	6.44458	6.49978
6.6884	6.40475	6.63441	6.83519	6.65169	6.64521	6.33779	6.54329	6.56033
6.66664	6.40083	6.63001	6.86711	6.66737	6.61545	6.32499	6.51154	6.58737
6.68144	6.41235	6.70048	6.80599	6.74688	6.63057	6.29995	6.49466	6.59273
6.7044	6.38795	6.62801	6.87959	6.75008	6.63273	6.32499	6.48938	6.62729
6.70376	6.22604	6.61417	6.83991	6.70672	6.62433	6.22588	6.50042	6.62569
6.64545	6.02806	6.62441	6.82007	6.73536	6.65041	6.19716	6.48658	6.58081
6.66113	6.03885	6.63489	6.83871	6.7044	6.63097	6.32227	6.51738	6.54577
6.68024	6.00254	6.6784	6.83655	6.70528	6.55209	6.32003	6.52386	6.73344
6.69256	5.92638	6.69352	6.84863	6.70256	6.54753	6.37883	6.46018	6.71232
6.7816	6.07949	6.67328	6.82911	6.66488	6.56697	6.31203	6.46338	6.73584
6.69504	6.16732	6.66777	6.79256	6.70712	6.62593	6.33579	6.59241	6.71384
6.72792	6.22468	6.62393	6.70912	6.60233	6.60641	6.27572	6.50898	6.69544
