# Supplementary material for: Bionic sensing system and characterization of exhaled nitric oxide detection based on canine olfaction
Source: PLoS One. 2022 Dec 19;17(12):e0279003. doi: 10.1371/journal.pone.0279003 (PMC9762597; doi:10.1371/journal.pone.0279003)
Supplement: S7 Table — Detection experiments of three bionic sensing systems. (XLSX) [file pone.0279003.s007.xlsx]

## Sheet: Sheet1
Table S7. Sensor response voltage of experiment 3
Chamber A			Chamber B			Chamber C
15 ppb	30 ppb	45 ppb	15 ppb	30 ppb	45 ppb	15 ppb	30 ppb	45 ppb
4.00478	4.00219	4.00445	4.00437	4.00441	4.00427	4.00424	4.00401	4.00384
4.00491	4.00255	4.00434	4.0042	4.00455	4.00417	4.00428	4.00397	4.00396
4.00501	4.00296	4.00426	4.00406	4.0047	4.00407	4.00424	4.00401	4.00417
4.00499	4.00341	4.00422	4.00397	4.00484	4.00403	4.00419	4.00404	4.00428
4.00485	4.00342	4.00409	4.00371	4.00472	4.00411	4.00414	4.00405	4.00445
4.00482	4.00334	4.00405	4.00347	4.00462	4.00415	4.00414	4.00409	4.00457
4.00469	4.00331	4.00398	4.00325	4.00467	4.00416	4.00418	4.00412	4.00458
4.00454	4.00334	4.0039	4.00305	4.00464	4.00415	4.00429	4.00414	4.00468
4.00429	4.00339	4.00381	4.00286	4.00461	4.00422	4.00445	4.00415	4.00487
4.00462	4.00348	4.00373	4.0027	4.00462	4.00429	4.00456	4.00422	4.0051
4.0048	4.00344	4.00362	4.00256	4.00465	4.0043	4.00464	4.00428	4.00526
4.00498	4.00343	4.00358	4.00236	4.00472	4.00428	4.00491	4.00435	4.00541
4.00491	4.00336	4.00347	4.00227	4.00478	4.00433	4.00512	4.00446	4.00557
4.00474	4.00326	4.00335	4.00213	4.00475	4.00437	4.00537	4.00454	4.00577
4.00458	4.00324	4.00326	4.00219	4.0047	4.00446	4.00576	4.0046	4.00604
4.00445	4.00321	4.00322	4.00204	4.00474	4.00452	4.00612	4.0046	4.00628
4.0043	4.0032	4.00314	4.00183	4.00483	4.00458	4.00644	4.00468	4.00644
4.00411	4.00312	4.00312	4.00167	4.0047	4.00465	4.0067	4.00474	4.00661
4.00437	4.00303	4.00305	4.00161	4.00463	4.0047	4.00691	4.0048	4.00663
4.00446	4.00297	4.003	4.00149	4.00451	4.00471	4.00716	4.00483	4.00659
4.0049	4.00295	4.00292	4.00137	4.00435	4.00469	4.00738	4.00484	4.0067
4.00524	4.00288	4.00291	4.00113	4.00416	4.00473	4.00755	4.00487	4.00684
4.00549	4.0029	4.00291	4.00085	4.004	4.00475	4.00777	4.00485	4.00715
4.00586	4.00278	4.0029	4.00061	4.00388	4.00474	4.00803	4.00485	4.00752
4.00605	4.00278	4.00293	4.00034	4.00378	4.00479	4.00825	4.00485	4.00788
4.00626	4.00269	4.00298	4.00011	4.00364	4.00479	4.0085	4.00491	4.00828
4.0066	4.00266	4.00306	3.9999	4.00345	4.00478	4.00863	4.00496	4.0087
4.00656	4.00263	4.00315	3.99964	4.00329	4.00472	4.00872	4.00494	4.00912
4.00637	4.00261	4.00311	3.99945	4.00317	4.00469	4.00882	4.00495	4.00956
4.00638	4.00253	4.00311	3.99927	4.00307	4.00467	4.00899	4.00498	4.01011
4.00626	4.0024	4.00317	3.99915	4.00296	4.00464	4.00905	4.005	4.01061
4.00611	4.00231	4.00325	3.99911	4.00303	4.00472	4.00911	4.00504	4.01138
4.00604	4.00222	4.00332	3.99903	4.00306	4.00474	4.00923	4.00509	4.01211
4.00598	4.00221	4.00336	3.99907	4.00324	4.00481	4.00931	4.00504	4.01286
4.00596	4.00221	4.00342	3.99903	4.00338	4.0048	4.00937	4.00503	4.01354
4.00595	4.00212	4.00347	3.99912	4.00351	4.00483	4.00934	4.00505	4.01428
4.00579	4.00204	4.00356	3.99916	4.00364	4.00489	4.00928	4.00498	4.01528
4.00583	4.00199	4.00363	3.99922	4.00375	4.00492	4.00923	4.00495	4.01631
4.00573	4.00196	4.00371	3.99927	4.0039	4.00505	4.00909	4.0049	4.0174
4.00584	4.00194	4.00367	3.99927	4.00399	4.00522	4.00892	4.00486	4.01862
4.00577	4.00196	4.00365	3.99929	4.00414	4.00545	4.00875	4.0048	4.0198
4.00572	4.00191	4.00372	3.99928	4.00427	4.00561	4.00867	4.00479	4.021
4.00569	4.00196	4.00375	3.99908	4.00441	4.00576	4.0086	4.00476	4.02213
4.00558	4.00187	4.00386	3.9989	4.00452	4.00591	4.00861	4.00481	4.02328
4.00552	4.00195	4.00404	3.99877	4.00467	4.00606	4.00858	4.00482	4.02457
4.00544	4.00204	4.00428	3.99862	4.00477	4.00622	4.00867	4.00483	4.0258
4.00538	4.00225	4.00441	3.99862	4.00486	4.00639	4.00876	4.00485	4.027
4.0053	4.00249	4.00451	3.99854	4.00493	4.00656	4.00895	4.00493	4.02817
4.00527	4.00279	4.00472	3.99847	4.00503	4.00673	4.00908	4.00499	4.02944
4.00514	4.00315	4.00492	3.99853	4.00513	4.00688	4.00926	4.00509	4.0309
4.00515	4.0036	4.00508	3.99866	4.00525	4.007	4.00942	4.00526	4.03234
4.00515	4.00393	4.00527	3.99867	4.00538	4.00714	4.0096	4.00542	4.03376
4.00517	4.00429	4.00549	3.99869	4.00549	4.00755	4.00973	4.00553	4.03514
4.0051	4.00465	4.00565	3.9989	4.00563	4.00797	4.00986	4.00566	4.03659
4.00498	4.00506	4.00586	3.99917	4.0057	4.00836	4.01002	4.00579	4.03814
4.0048	4.00545	4.00613	3.99939	4.00579	4.00882	4.01021	4.00595	4.03969
4.00484	4.00626	4.00643	3.99952	4.00591	4.00926	4.01043	4.00606	4.04116
4.00477	4.00718	4.00667	3.99977	4.00602	4.00969	4.01062	4.00624	4.04264
4.00471	4.00802	4.00693	4.00005	4.00612	4.01011	4.01086	4.00639	4.04406
4.00454	4.00902	4.0072	4.00027	4.00641	4.01058	4.01105	4.00669	4.04547
4.0043	4.00998	4.00762	4.00052	4.0067	4.01109	4.01126	4.00697	4.04699
4.00429	4.01101	4.00811	4.00077	4.00694	4.01159	4.01147	4.00727	4.04851
4.00408	4.01202	4.00861	4.00092	4.0071	4.0121	4.01162	4.00758	4.05014
4.00393	4.01306	4.00911	4.00102	4.00735	4.01266	4.01185	4.0079	4.05201
4.00394	4.01407	4.00973	4.00141	4.00763	4.01336	4.01207	4.00824	4.05381
4.00379	4.01497	4.01036	4.00172	4.00787	4.01402	4.01239	4.00861	4.05562
4.00358	4.01596	4.01108	4.00212	4.00817	4.01461	4.01262	4.00893	4.05739
4.00355	4.01693	4.01184	4.00263	4.00844	4.01517	4.01293	4.00923	4.05914
4.00347	4.01796	4.01261	4.00309	4.00883	4.01585	4.01318	4.00953	4.06096
4.00348	4.01883	4.0133	4.00347	4.00923	4.01659	4.01344	4.00982	4.06279
4.00349	4.01972	4.01407	4.00383	4.00961	4.01733	4.01367	4.01013	4.06466
4.00355	4.02059	4.01476	4.00422	4.00997	4.01802	4.01395	4.01053	4.06649
4.00339	4.02147	4.01549	4.00464	4.01048	4.01871	4.01421	4.0109	4.06842
4.00342	4.02234	4.01632	4.00477	4.01099	4.01938	4.01458	4.01126	4.0703
4.00341	4.02321	4.01704	4.00499	4.01149	4.02002	4.01496	4.01177	4.07225
4.00334	4.02412	4.01776	4.00517	4.01205	4.02073	4.0154	4.01223	4.07411
4.00327	4.02497	4.01853	4.00542	4.01262	4.02151	4.01581	4.01274	4.07605
4.00329	4.02592	4.01936	4.00576	4.01322	4.02236	4.01618	4.01317	4.07798
4.00326	4.02698	4.02012	4.00611	4.01386	4.02321	4.0165	4.01368	4.0799
4.00311	4.02806	4.0208	4.00644	4.01446	4.02404	4.01677	4.01416	4.08199
4.00312	4.02898	4.02156	4.00679	4.0151	4.02494	4.0171	4.01464	4.08408
4.00299	4.02993	4.02232	4.00721	4.01581	4.02575	4.01737	4.01519	4.0861
4.00292	4.0309	4.0231	4.00749	4.01653	4.02649	4.01779	4.01574	4.08824
4.00284	4.03184	4.02394	4.00782	4.01737	4.02718	4.01821	4.01623	4.0904
4.00283	4.03289	4.02481	4.0081	4.01828	4.02802	4.01875	4.01679	4.09266
4.00287	4.03392	4.02564	4.00847	4.01918	4.02901	4.01928	4.0174	4.09484
4.00271	4.03496	4.0265	4.00895	4.01992	4.03001	4.01979	4.01802	4.09698
4.00275	4.03602	4.02734	4.00941	4.0207	4.03116	4.02039	4.0186	4.0991
4.0027	4.03709	4.0283	4.00984	4.02152	4.03234	4.021	4.01925	4.10126
4.00263	4.03814	4.02928	4.01029	4.02233	4.03351	4.02164	4.01994	4.10347
4.00259	4.03929	4.03019	4.0108	4.02315	4.0347	4.02221	4.02065	4.10563
4.00252	4.04049	4.03111	4.01131	4.02394	4.03586	4.02277	4.02144	4.10774
4.00253	4.04157	4.032	4.01184	4.02479	4.03698	4.02334	4.02218	4.10988
4.00241	4.04263	4.03287	4.01237	4.02562	4.03812	4.02384	4.023	4.11201
4.00242	4.04365	4.03372	4.01313	4.02637	4.0393	4.02441	4.02393	4.11403
4.00225	4.04474	4.03471	4.01394	4.02716	4.04046	4.02491	4.02482	4.11608
4.00207	4.04602	4.03566	4.01475	4.02798	4.04155	4.0254	4.02576	4.11819
4.00183	4.0472	4.0366	4.01549	4.0288	4.04265	4.0259	4.02671	4.12024
4.00177	4.04839	4.03761	4.01617	4.02954	4.04378	4.0264	4.02756	4.12236
4.00177	4.04973	4.03861	4.01688	4.03029	4.0449	4.02704	4.03841	4.12447
4.00167	4.05107	4.03968	4.01769	4.03098	4.04606	4.0277	4.0393	4.12655
4.00171	4.05229	4.04078	4.01844	4.03171	4.04722	4.02828	4.04014	4.12864
4.00165	4.05351	4.04186	4.01914	4.0325	4.04843	4.02872	4.04096	4.13062
4.00178	4.05475	4.04291	4.01983	4.03327	4.0496	4.02919	4.04179	4.13269
4.00176	4.05602	4.04397	4.02041	4.03416	4.05073	4.02965	4.04257	4.13475
4.00148	4.05743	4.045	4.02095	4.03498	4.05196	4.03012	4.04342	4.13664
4.00149	4.05878	4.04608	4.02159	4.03581	4.0532	4.03056	4.04425	4.13855
4.0014	4.06008	4.04727	4.02219	4.03665	4.05442	4.0311	4.04506	4.14044
4.00133	4.06134	4.04842	4.02274	4.03746	4.05565	4.03161	4.04593	4.1423
4.00125	4.06254	4.04957	4.02324	4.03825	4.05693	4.03209	4.04677	4.14411
4.00162	4.06359	4.05068	4.02379	4.03909	4.05814	4.03257	4.04762	4.1459
4.00188	4.06465	4.05178	4.02431	4.03987	4.05935	4.03292	4.04847	4.14768
4.00214	4.06564	4.05291	4.02484	4.0407	4.06052	4.0333	4.04927	4.14945
4.0023	4.06663	4.05398	4.02537	4.0415	4.06165	4.03367	4.05008	4.15115
4.00252	4.06756	4.05504	4.02592	4.04233	4.06277	4.03405	4.05093	4.15289
4.00277	4.06867	4.05607	4.02647	4.04319	4.06392	4.03442	4.05172	4.15462
4.00303	4.06959	4.05713	4.02696	4.04411	4.06504	4.03482	4.05252	4.15629
4.0034	4.07048	4.05824	4.02748	4.04507	4.06619	4.03522	4.05332	4.15802
4.00349	4.07138	4.05941	4.02797	4.0459	4.06734	4.03565	4.05413	4.15969
4.00333	4.07228	4.06059	4.02853	4.04676	4.06859	4.03608	4.05492	4.16125
4.0032	4.07302	4.06173	4.02908	4.04771	4.06982	4.03652	4.05575	4.16279
4.00305	4.07382	4.06288	4.02962	4.04864	4.07101	4.03696	4.05654	4.16426
4.00295	4.07467	4.06396	4.03018	4.04972	4.07219	4.03742	4.05726	4.16578
4.00275	4.07552	4.06503	4.03091	4.05084	4.07338	4.03787	4.05797	4.16731
4.00258	4.07641	4.06615	4.03165	4.05189	4.07468	4.03837	4.05864	4.16875
4.00288	4.07731	4.06724	4.03238	4.05295	4.07589	4.03888	4.05937	4.17016
4.00321	4.07823	4.06835	4.03303	4.05401	4.07718	4.03948	4.06015	4.17147
4.00347	4.07905	4.0693	4.03367	4.05501	4.07845	4.03999	4.0608	4.17295
4.00364	4.07988	4.07028	4.0344	4.056	4.07972	4.04047	4.06148	4.17436
4.00392	4.08071	4.0713	4.03504	4.05703	4.08102	4.04092	4.06231	4.17586
4.00413	4.08155	4.0723	4.0358	4.05808	4.0823	4.0414	4.06304	4.17735
4.00442	4.08232	4.0733	4.03647	4.05912	4.08359	4.04183	4.06391	4.17873
4.0047	4.08315	4.07431	4.0371	4.06016	4.08488	4.04231	4.0647	4.18014
4.00489	4.08391	4.07537	4.03778	4.06119	4.08621	4.04285	4.06549	4.18158
4.00523	4.08476	4.0764	4.03847	4.06221	4.08747	4.04334	4.06626	4.1829
4.00553	4.08557	4.07748	4.03911	4.06328	4.08875	4.0438	4.06692	4.18425
4.00603	4.08633	4.07856	4.03972	4.06432	4.08998	4.04427	4.06761	4.18571
4.00638	4.08708	4.07956	4.04039	4.06536	4.09125	4.0447	4.06832	4.18713
4.00692	4.08782	4.08057	4.04102	4.06644	4.09255	4.04518	4.06904	4.18859
4.00732	4.08877	4.08158	4.04175	4.06747	4.09392	4.04563	4.06975	4.18994
4.00785	4.08973	4.0826	4.04233	4.06851	4.09529	4.04624	4.07043	4.19121
4.00831	4.09076	4.08365	4.04294	4.06951	4.09651	4.04685	4.07112	4.1925
4.00884	4.09181	4.08461	4.04364	4.0705	4.09768	4.04738	4.07175	4.19377
4.0094	4.09285	4.08555	4.0443	4.07149	4.09884	4.04796	4.07241	4.19498
4.01004	4.0938	4.0865	4.04492	4.07249	4.10005	4.04855	4.0729	4.1962
4.01064	4.09476	4.08745	4.04559	4.07335	4.10132	4.04915	4.07349	4.19747
4.01138	4.09574	4.08839	4.04618	4.07423	4.10257	4.04962	4.07405	4.19873
4.01217	4.09667	4.08932	4.04689	4.07504	4.10378	4.05012	4.07467	4.19999
4.01325	4.09754	4.09031	4.04745	4.07578	4.10507	4.05061	4.07524	4.20125
4.0144	4.09844	4.09128	4.04819	4.07652	4.10641	4.05114	4.07584	4.20242
4.01565	4.09931	4.09236	4.04904	4.07721	4.1078	4.05167	4.07647	4.20359
4.01669	4.1002	4.09339	4.04973	4.07791	4.10914	4.05227	4.07712	4.20479
4.01767	4.10109	4.09441	4.05054	4.07859	4.11051	4.05295	4.0777	4.20605
4.01852	4.10199	4.09542	4.05138	4.07928	4.11185	4.05356	4.07829	4.20736
4.01965	4.10285	4.09642	4.05213	4.08	4.11323	4.05415	4.07883	4.20863
4.02069	4.10372	4.09744	4.05289	4.08069	4.11459	4.05471	4.07944	4.20981
4.02197	4.1046	4.09845	4.05362	4.08136	4.11631	4.05538	4.07998	4.21103
4.02323	4.10545	4.09948	4.05442	4.08203	4.11812	4.05602	4.08043	4.21218
4.0245	4.10639	4.10046	4.05512	4.08271	4.11984	4.05658	4.08093	4.21342
4.02582	4.10727	4.10147	4.05582	4.08338	4.12152	4.05713	4.08143	4.2146
4.02721	4.10816	4.10248	4.05659	4.08406	4.12312	4.05769	4.08192	4.21586
4.02841	4.10909	4.10345	4.05714	4.08473	4.12474	4.05821	4.0825	4.21709
4.02978	4.10997	4.10444	4.05768	4.08532	4.12631	4.05891	4.08309	4.21815
4.03116	4.11089	4.10544	4.05821	4.0859	4.12793	4.05956	4.08369	4.2192
4.03246	4.11181	4.10645	4.0587	4.08649	4.12943	4.06021	4.08436	4.22034
4.0336	4.1127	4.10747	4.05915	4.08702	4.13095	4.06087	4.08505	4.22152
4.03473	4.11353	4.10839	4.05955	4.08771	4.13261	4.06149	4.08573	4.22274
4.03606	4.11436	4.10935	4.06014	4.08832	4.13418	4.06212	4.08636	4.22395
4.03693	4.11515	4.11028	4.06074	4.089	4.13581	4.06278	4.087	4.22516
4.03773	4.11604	4.11123	4.06107	4.08968	4.13745	4.06334	4.08771	4.22641
4.03843	4.11697	4.11219	4.06144	4.0903	4.139	4.06384	4.08841	4.2276
4.03906	4.11788	4.11321	4.06178	4.09099	4.14049	4.06434	4.0891	4.22884
4.03968	4.11875	4.11418	4.0623	4.09169	4.14197	4.06484	4.08974	4.23004
4.04061	4.11955	4.11513	4.06288	4.0924	4.14351	4.06537	4.09041	4.23121
4.04144	4.1205	4.11605	4.06341	4.09311	4.14499	4.06583	4.09116	4.23247
4.04228	4.12153	4.11692	4.06395	4.09382	4.14651	4.06638	4.09192	4.23365
4.04321	4.1226	4.1178	4.06427	4.09461	4.14792	4.06692	4.09278	4.23482
4.04398	4.12368	4.11863	4.06455	4.09547	4.14926	4.06743	4.0935	4.23603
4.04471	4.12474	4.11947	4.06481	4.09631	4.15064	4.06792	4.09421	4.23719
4.04579	4.12571	4.12035	4.06495	4.09718	4.15191	4.06838	4.09492	4.23832
4.04681	4.12673	4.12123	4.06505	4.098	4.15308	4.06875	4.09564	4.23946
4.04784	4.12766	4.1221	4.06526	4.09879	4.15433	4.06918	4.09636	4.24063
4.04886	4.12854	4.12295	4.06559	4.09963	4.15561	4.0696	4.09708	4.24179
4.04977	4.12949	4.12377	4.06588	4.1004	4.15687	4.07009	4.09784	4.24296
4.05058	4.13065	4.1246	4.06622	4.10117	4.15816	4.0706	4.09862	4.24398
4.05135	4.13188	4.12544	4.0666	4.10193	4.15945	4.07109	4.09937	4.24502
4.052	4.13306	4.12629	4.06686	4.10266	4.16078	4.07156	4.10008	4.24602
4.05278	4.13426	4.12712	4.06721	4.10342	4.16212	4.07205	4.10082	4.2471
4.05386	4.13558	4.12792	4.06766	4.1042	4.16336	4.07253	4.10144	4.24817
4.05468	4.13703	4.12873	4.06813	4.10495	4.16474	4.07304	4.10212	4.2493
4.05553	4.1386	4.12957	4.06857	4.1057	4.16603	4.07345	4.10276	4.25037
4.05631	4.14002	4.13038	4.06901	4.10645	4.16726	4.07386	4.10345	4.25136
4.05725	4.14126	4.13118	4.06936	4.10718	4.16856	4.07424	4.10408	4.25226
4.05812	4.14256	4.13209	4.06978	4.10787	4.16984	4.07462	4.10467	4.25319
4.05891	4.14385	4.133	4.07024	4.10858	4.17118	4.07502	4.1052	4.2541
4.05984	4.14509	4.13388	4.07073	4.10928	4.17258	4.07541	4.10578	4.25491
4.06051	4.14626	4.13469	4.07125	4.10999	4.17403	4.07582	4.10641	4.25571
4.06131	4.1475	4.13555	4.07174	4.1107	4.17535	4.07627	4.10704	4.2566
4.06177	4.14867	4.13644	4.0722	4.11133	4.17674	4.07674	4.10769	4.25749
4.06208	4.14988	4.13728	4.07261	4.112	4.17814	4.0772	4.10839	4.25845
4.0624	4.15114	4.13813	4.07309	4.11267	4.17958	4.07765	4.10907	4.25925
4.06275	4.15217	4.13907	4.07352	4.11336	4.18098	4.07816	4.1097	4.26008
4.06343	4.15325	4.14001	4.07401	4.11398	4.18222	4.07858	4.11037	4.26104
4.06387	4.15432	4.14092	4.07446	4.11469	4.18354	4.07895	4.11111	4.26195
4.06451	4.15548	4.14176	4.07498	4.11538	4.18493	4.07934	4.11179	4.26288
4.06515	4.15675	4.14261	4.07551	4.11603	4.18631	4.07976	4.11255	4.26366
4.06579	4.15795	4.1434	4.07631	4.11667	4.18768	4.0802	4.11332	4.26434
4.06637	4.15909	4.14423	4.07705	4.11736	4.18907	4.08068	4.1141	4.26511
4.06704	4.16015	4.14505	4.0778	4.11792	4.19046	4.0811	4.11483	4.26592
4.06787	4.16125	4.14591	4.0784	4.11852	4.19176	4.08146	4.11556	4.26668
4.06874	4.16258	4.14693	4.07901	4.11906	4.19312	4.08179	4.11624	4.2674
4.06997	4.16394	4.14801	4.07954	4.11968	4.19445	4.08215	4.11685	4.26812
4.07095	4.16531	4.149	4.08008	4.12029	4.19573	4.08245	4.11749	4.2689
4.07141	4.16663	4.14998	4.08059	4.12094	4.19703	4.08283	4.11813	4.26966
4.0719	4.16786	4.15093	4.08124	4.12166	4.19819	4.08319	4.11873	4.27033
4.07238	4.16909	4.152	4.08195	4.12236	4.19936	4.08357	4.11933	4.27095
4.07297	4.17029	4.15299	4.08243	4.12305	4.20059	4.08399	4.11993	4.27159
4.07341	4.17154	4.15408	4.08278	4.12378	4.20188	4.08447	4.12048	4.27223
4.07409	4.17284	4.15521	4.08314	4.12447	4.20318	4.08491	4.12111	4.27297
4.07469	4.17418	4.15633	4.08353	4.12542	4.20436	4.08534	4.12173	4.27377
4.07542	4.17538	4.15747	4.08395	4.12637	4.20558	4.0858	4.12241	4.27461
4.07581	4.17669	4.15862	4.08438	4.12728	4.20685	4.08615	4.1231	4.27548
4.07592	4.17798	4.15982	4.08482	4.1282	4.2082	4.08648	4.12383	4.27639
4.07604	4.17941	4.16099	4.0852	4.12907	4.20961	4.08678	4.1245	4.27725
4.07625	4.18073	4.16223	4.08569	4.12996	4.21093	4.08715	4.12534	4.27814
4.0766	4.18203	4.16343	4.08608	4.13091	4.21224	4.08759	4.12608	4.27899
4.07715	4.18335	4.1646	4.0863	4.13179	4.21361	4.08799	4.12687	4.27983
4.07757	4.18474	4.16578	4.08647	4.13267	4.21497	4.08837	4.1277	4.2807
4.07787	4.18618	4.16701	4.08693	4.13355	4.2162	4.08871	4.12859	4.28145
4.07805	4.18754	4.16824	4.0874	4.13443	4.21743	4.089	4.12948	4.28226
4.07836	4.18888	4.16944	4.08783	4.13528	4.21864	4.08936	4.13037	4.28307
4.07873	4.19022	4.17064	4.08803	4.13617	4.21982	4.08974	4.13125	4.28386
4.07907	4.19157	4.17185	4.08833	4.13703	4.22103	4.09008	4.13208	4.28473
4.07969	4.19288	4.17306	4.0886	4.13787	4.22218	4.0904	4.13291	4.28552
4.08046	4.19399	4.17428	4.08893	4.13866	4.22342	4.09068	4.1338	4.28627
4.08109	4.19515	4.17555	4.08924	4.13949	4.22471	4.09096	4.13462	4.28699
4.08205	4.19656	4.1767	4.08965	4.14028	4.22588	4.09124	4.13548	4.28782
4.08301	4.19784	4.17787	4.09016	4.14118	4.22698	4.09164	4.13628	4.28867
4.08384	4.19911	4.17907	4.09066	4.14202	4.22813	4.09194	4.13701	4.28951
4.08415	4.20049	4.1803	4.09115	4.1428	4.22938	4.09228	4.13775	4.29032
4.08471	4.20184	4.18144	4.09166	4.14355	4.23057	4.09261	4.13845	4.29118
4.08521	4.20321	4.18254	4.09222	4.14441	4.23181	4.09293	4.13919	4.29202
4.08601	4.20451	4.18365	4.09273	4.14516	4.23307	4.09323	4.13993	4.29295
4.08686	4.20589	4.18478	4.09323	4.14602	4.23429	4.09356	4.14075	4.29386
4.08766	4.20715	4.18581	4.09378	4.14679	4.23551	4.09382	4.14152	4.2948
4.0888	4.20841	4.18697	4.09429	4.14753	4.23671	4.09411	4.14248	4.29574
4.08984	4.20978	4.18812	4.09479	4.14833	4.23787	4.09436	4.14346	4.29665
4.09092	4.21117	4.1893	4.09527	4.14913	4.239	4.09467	4.14439	4.29764
4.09188	4.21245	4.19046	4.09582	4.14996	4.2401	4.09495	4.14529	4.29865
4.09285	4.2138	4.19153	4.09622	4.15074	4.24121	4.09519	4.14617	4.29964
4.09359	4.21522	4.19261	4.09656	4.15159	4.24229	4.09552	4.14703	4.30055
4.0947	4.21657	4.19367	4.09699	4.15233	4.24354	4.09585	4.14783	4.30149
4.09565	4.21792	4.19479	4.0975	4.15307	4.24479	4.09609	4.14867	4.30235
4.09664	4.21922	4.19596	4.09802	4.15381	4.246	4.09639	4.14952	4.30329
4.09759	4.22064	4.19699	4.09852	4.15451	4.24716	4.09666	4.15029	4.30419
4.09839	4.22203	4.19797	4.09896	4.1552	4.24822	4.09695	4.15103	4.3051
4.09887	4.2234	4.19906	4.09939	4.1559	4.24948	4.09726	4.15184	4.30602
4.09978	4.22489	4.20009	4.09991	4.15659	4.25064	4.09762	4.15269	4.30706
4.10091	4.22632	4.20109	4.10035	4.15728	4.25179	4.09805	4.15348	4.308
4.10213	4.22777	4.20198	4.10088	4.15803	4.253	4.09843	4.15431	4.30895
4.10332	4.22929	4.2029	4.10139	4.15881	4.25429	4.09885	4.15512	4.30997
4.10438	4.23057	4.20379	4.10179	4.15959	4.25554	4.09929	4.15596	4.31092
4.10541	4.23195	4.20467	4.10222	4.16033	4.2567	4.09967	4.15677	4.31188
4.10649	4.23333	4.20557	4.1027	4.16105	4.25789	4.10008	4.1577	4.31276
4.1077	4.23469	4.20641	4.10321	4.16176	4.25909	4.10061	4.1586	4.31363
4.10851	4.23602	4.20736	4.10352	4.16235	4.26032	4.1011	4.15958	4.31457
4.10949	4.23735	4.2083	4.10387	4.16303	4.26156	4.10168	4.16049	4.31539
4.11029	4.23867	4.20925	4.10423	4.16368	4.26275	4.10229	4.16134	4.31629
4.11122	4.23998	4.21018	4.10441	4.16443	4.26396	4.10287	4.16212	4.31719
4.11209	4.24136	4.21112	4.10456	4.16507	4.2652	4.10351	4.16289	4.31802
4.11288	4.24271	4.21204	4.10469	4.16571	4.26638	4.10418	4.16363	4.31884
4.11382	4.24417	4.2128	4.10482	4.16644	4.26763	4.10492	4.16431	4.31958
4.11459	4.24551	4.21358	4.10505	4.16715	4.26886	4.1056	4.16498	4.32038
4.11542	4.2468	4.21438	4.10538	4.16777	4.27017	4.10631	4.1656	4.32108
4.1162	4.24815	4.21514	4.10571	4.16839	4.27153	4.107	4.16626	4.32184
4.1169	4.24965	4.21588	4.10605	4.16899	4.27292	4.10771	4.16696	4.32258
4.11758	4.25105	4.21673	4.10635	4.16981	4.27438	4.10835	4.16763	4.32341
4.11811	4.25259	4.21763	4.10666	4.17057	4.2758	4.10897	4.1683	4.32419
4.11863	4.25433	4.21842	4.10704	4.17141	4.27713	4.10946	4.16889	4.32498
4.11941	4.25594	4.21918	4.10738	4.17227	4.27854	4.10991	4.16948	4.32577
4.12006	4.25743	4.22	4.10776	4.17309	4.28001	4.11046	4.17002	4.32651
4.12075	4.25892	4.22076	4.10823	4.1739	4.28146	4.11103	4.17053	4.32722
4.12146	4.26037	4.22152	4.10872	4.17469	4.28284	4.11166	4.17099	4.32791
4.12215	4.26188	4.22224	4.10916	4.17546	4.28425	4.11224	4.17157	4.32863
4.12288	4.26345	4.22307	4.10964	4.17616	4.28578	4.11275	4.17215	4.3293
4.1237	4.26492	4.22398	4.10983	4.17686	4.28733	4.11327	4.1727	4.32994
4.12437	4.26627	4.22492	4.10997	4.1776	4.28875	4.11385	4.17322	4.33065
4.12506	4.2678	4.22587	4.11022	4.17829	4.29022	4.11436	4.17379	4.3314
4.12569	4.26912	4.22681	4.11044	4.17907	4.29174	4.11484	4.17436	4.33212
4.12639	4.27044	4.22766	4.11069	4.17976	4.29327	4.11549	4.17494	4.33288
4.12698	4.27187	4.22855	4.111	4.18053	4.2947	4.11613	4.17552	4.33361
4.12765	4.27308	4.22958	4.11142	4.18124	4.29626	4.1168	4.17612	4.33436
4.12834	4.27433	4.23059	4.11174	4.1819	4.29778	4.11744	4.17673	4.33504
4.12917	4.27577	4.23168	4.11195	4.18256	4.2993	4.11801	4.17731	4.33576
4.13014	4.27733	4.23279	4.11217	4.18314	4.30085	4.11863	4.17801	4.33648
4.13117	4.2789	4.2339	4.11241	4.18379	4.30239	4.11918	4.17873	4.33716
4.1322	4.28042	4.23505	4.11265	4.18447	4.30391	4.11973	4.17946	4.33788
4.1334	4.28166	4.23624	4.11281	4.18503	4.30551	4.12031	4.18021	4.33863
4.13459	4.28307	4.23742	4.11295	4.18557	4.30718	4.12086	4.18087	4.33935
4.13558	4.28442	4.23868	4.11323	4.18616	4.30881	4.12133	4.18156	4.33997
4.13632	4.28584	4.2399	4.11354	4.18682	4.31048	4.1218	4.18235	4.34057
4.13719	4.28709	4.24111	4.11379	4.18744	4.3121	4.12227	4.18314	4.34116
4.1382	4.28829	4.24224	4.11405	4.18809	4.31374	4.1227	4.18393	4.34178
4.13907	4.28953	4.2435	4.11417	4.18872	4.31538	4.12306	4.18467	4.34246
4.13997	4.2907	4.24479	4.11458	4.18933	4.31689	4.12346	4.18545	4.34317
4.14113	4.29193	4.24607	4.11488	4.18999	4.31841	4.12392	4.18612	4.34389
4.1421	4.293	4.24729	4.11517	4.19058	4.31995	4.12429	4.18691	4.34457
4.14306	4.29414	4.24853	4.11555	4.1913	4.32148	4.12457	4.18763	4.34521
4.14397	4.2954	4.24977	4.11593	4.19195	4.323	4.12497	4.18831	4.34589
4.14502	4.29668	4.25104	4.11631	4.1926	4.32465	4.1254	4.18904	4.34665
4.14605	4.29808	4.25228	4.11672	4.19327	4.32615	4.12578	4.18974	4.34743
4.14712	4.29941	4.25361	4.11717	4.19395	4.32755	4.12604	4.19051	4.34824
4.14831	4.30067	4.25483	4.11757	4.19464	4.32894	4.12629	4.19126	4.34894
4.14967	4.30203	4.25607	4.11805	4.19536	4.3304	4.12654	4.19205	4.34966
4.15073	4.30334	4.25738	4.11853	4.19602	4.33188	4.12692	4.19278	4.35045
4.15203	4.30471	4.2586	4.11896	4.19666	4.33332	4.12725	4.19344	4.35121
4.15344	4.30601	4.25978	4.1194	4.19737	4.33479	4.12764	4.19403	4.35197
4.15467	4.30734	4.26101	4.11967	4.1982	4.33612	4.12798	4.19474	4.35272
4.1559	4.30871	4.2621	4.12007	4.19901	4.33754	4.1284	4.19548	4.35345
4.15753	4.31004	4.26325	4.1204	4.2	4.33893	4.12879	4.19618	4.35422
4.15908	4.31125	4.26444	4.12088	4.20104	4.34025	4.12924	4.19683	4.35489
4.16073	4.31244	4.26557	4.12133	4.20207	4.34137	4.12965	4.19748	4.35559
4.1624	4.31373	4.26666	4.12178	4.20316	4.34251	4.12998	4.1982	4.3563
4.16412	4.3152	4.26766	4.12223	4.20432	4.34368	4.13034	4.19893	4.35706
4.16542	4.31658	4.26875	4.12272	4.20547	4.34481	4.13078	4.19965	4.3578
4.16708	4.31802	4.26985	4.12311	4.20658	4.34592	4.13117	4.20032	4.35851
4.16873	4.3194	4.27083	4.12335	4.20775	4.34712	4.13156	4.20102	4.35933
4.1704	4.32077	4.27177	4.1236	4.20887	4.34837	4.13205	4.20168	4.36014
4.17197	4.32225	4.27269	4.12379	4.20998	4.34952	4.13259	4.20236	4.36089
4.17366	4.32358	4.27364	4.12408	4.211	4.35066	4.13307	4.20292	4.3617
4.17561	4.32513	4.27452	4.12436	4.21208	4.35179	4.13356	4.20345	4.36253
4.17713	4.32666	4.27545	4.12463	4.21312	4.35284	4.13417	4.20401	4.3633
4.17846	4.32817	4.27648	4.12486	4.21413	4.35387	4.13468	4.20451	4.36406
4.17983	4.32972	4.27744	4.12518	4.21518	4.35483	4.1352	4.20504	4.36483
4.18116	4.33127	4.27841	4.12551	4.21627	4.35575	4.13577	4.20558	4.36551
4.18251	4.33256	4.27942	4.1259	4.21732	4.35662	4.13637	4.20613	4.36623
4.18346	4.33389	4.28044	4.12628	4.21839	4.35752	4.13692	4.20661	4.36687
4.18455	4.33522	4.28149	4.12676	4.21947	4.35843	4.1375	4.2072	4.36754
4.18532	4.3366	4.28254	4.12718	4.22053	4.3593	4.13807	4.20784	4.36824
4.18603	4.33786	4.28351	4.1276	4.22169	4.36006	4.13869	4.20847	4.36887
4.18628	4.33907	4.28447	4.12807	4.22278	4.36086	4.13928	4.2091	4.36948
4.18663	4.34019	4.28548	4.12873	4.22382	4.36168	4.13983	4.20974	4.37058
4.18697	4.34138	4.28647	4.12937	4.22481	4.36249	4.14033	4.21038	4.37174
4.1875	4.34257	4.28748	4.13007	4.22577	4.36339	4.14095	4.21095	4.37294
4.18777	4.3439	4.28838	4.13064	4.22674	4.36428	4.14148	4.21156	4.37404
4.18811	4.34524	4.28931	4.13121	4.22771	4.36527	4.14198	4.21217	4.3752
4.18846	4.34657	4.29032	4.13181	4.22855	4.36623	4.14253	4.21282	4.3763
4.18864	4.34792	4.29133	4.13233	4.22938	4.36718	4.14311	4.21351	4.37746
4.1891	4.34941	4.29243	4.13288	4.23027	4.36808	4.14369	4.21419	4.37867
4.18959	4.35088	4.2935	4.13343	4.23108	4.36909	4.14427	4.21489	4.37982
4.19006	4.35224	4.29463	4.13394	4.2319	4.37003	4.14488	4.21561	4.38098
4.1908	4.35353	4.29578	4.13452	4.23271	4.37101	4.14545	4.21629	4.38214
4.191	4.35482	4.29689	4.1351	4.23353	4.37204	4.14595	4.21691	4.38333
4.19122	4.35613	4.29799	4.13568	4.23431	4.37315	4.14648	4.21761	4.38451
4.1916	4.35749	4.29908	4.1363	4.23511	4.37419	4.14697	4.21828	4.38567
4.19203	4.3587	4.30009	4.13671	4.2359	4.37528	4.14753	4.21901	4.38692
4.19224	4.35988	4.30117	4.13717	4.23664	4.37658	4.14819	4.21968	4.38808
4.19246	4.36098	4.30219	4.13757	4.23744	4.37791	4.14866	4.22031	4.38923
4.19311	4.362	4.30324	4.13797	4.23823	4.37938	4.14918	4.22096	4.39049
4.19352	4.36312	4.30421	4.13844	4.23902	4.38082	4.14973	4.22159	4.3917
4.19396	4.36424	4.30518	4.13889	4.23979	4.38228	4.15017	4.22221	4.39303
4.19465	4.36546	4.30612	4.13934	4.24053	4.38368	4.15061	4.22294	4.39431
4.19513	4.36648	4.30714	4.1398	4.24127	4.38512	4.15116	4.22365	4.39553
4.19603	4.36749	4.30818	4.14024	4.24192	4.38652	4.15177	4.22444	4.39674
4.19669	4.36853	4.30918	4.14073	4.24258	4.38798	4.15217	4.22524	4.39807
4.19718	4.36947	4.31006	4.14119	4.24334	4.3894	4.1526	4.22596	4.39937
4.19764	4.37049	4.31091	4.14161	4.24414	4.39082	4.15294	4.22666	4.40049
4.19825	4.37156	4.31181	4.14205	4.24494	4.39213	4.15329	4.22736	4.40161
4.19839	4.37263	4.31266	4.14249	4.24569	4.39346	4.15371	4.22804	4.40271
4.19885	4.37373	4.31353	4.14292	4.24646	4.39476	4.15409	4.22871	4.40398
4.19938	4.37495	4.31445	4.14328	4.24722	4.39601	4.15444	4.2294	4.40525
4.19998	4.37604	4.31541	4.14355	4.2479	4.39728	4.15473	4.23006	4.4064
4.20023	4.3772	4.31631	4.1438	4.24861	4.39849	4.15509	4.2307	4.40752
4.20071	4.37818	4.31712	4.14411	4.24939	4.39978	4.15546	4.23131	4.40873
4.20074	4.37904	4.318	4.1444	4.25019	4.40106	4.15577	4.23196	4.40998
4.20089	4.37998	4.31885	4.14478	4.25091	4.40233	4.15609	4.23245	4.41118
4.20101	4.38082	4.31974	4.14513	4.25162	4.40372	4.15635	4.23307	4.41234
4.20102	4.38156	4.32069	4.14555	4.25244	4.40517	4.15659	4.23367	4.41359
4.20054	4.38245	4.32167	4.14593	4.25327	4.40658	4.15686	4.23433	4.41488
4.20018	4.38342	4.32263	4.14638	4.25407	4.40798	4.1572	4.23496	4.41616
4.19964	4.38433	4.32358	4.14699	4.25486	4.40931	4.15753	4.23564	4.41749
4.19945	4.38536	4.32454	4.14759	4.25558	4.41064	4.1578	4.23643	4.41861
4.1993	4.38637	4.32552	4.14819	4.25637	4.4119	4.15814	4.23724	4.41973
4.19924	4.38753	4.32651	4.14878	4.25709	4.4132	4.15848	4.23806	4.42084
4.19894	4.38865	4.32746	4.14927	4.25776	4.4145	4.15884	4.23881	4.42197
4.19866	4.38976	4.32848	4.14973	4.2583	4.41584	4.15917	4.23946	4.42304
4.19798	4.39093	4.32944	4.15026	4.25886	4.41716	4.15955	4.24013	4.42411
4.19757	4.39217	4.33034	4.1506	4.25946	4.41836	4.15989	4.24085	4.42524
4.19688	4.39337	4.33132	4.15095	4.26013	4.41961	4.16011	4.24157	4.42645
4.19591	4.39477	4.3324	4.15126	4.26069	4.42085	4.1603	4.24232	4.42759
4.19492	4.39622	4.33343	4.15157	4.26138	4.42207	4.16046	4.24307	4.42878
4.19438	4.3976	4.33444	4.15186	4.26215	4.42325	4.16071	4.24383	4.42992
4.19354	4.39897	4.33543	4.15222	4.26296	4.42445	4.16098	4.24456	4.43104
4.19274	4.40017	4.33647	4.15262	4.26371	4.4256	4.16125	4.24528	4.43219
4.19213	4.40138	4.33748	4.15298	4.26452	4.42665	4.16146	4.24587	4.4333
4.19175	4.4026	4.33843	4.1535	4.26519	4.42768	4.16171	4.24652	4.43441
4.19149	4.40381	4.33939	4.15407	4.2659	4.42866	4.16195	4.24717	4.4355
4.19105	4.40499	4.34041	4.15461	4.26664	4.42976	4.16208	4.24783	4.43661
4.1909	4.40626	4.34144	4.15521	4.26734	4.43079	4.16222	4.24857	4.43763
4.19095	4.40746	4.34249	4.15585	4.26802	4.43181	4.16234	4.24926	4.43872
4.1907	4.40869	4.34353	4.15639	4.26869	4.43288	4.16252	4.24999	4.43989
4.19057	4.40996	4.34457	4.15696	4.26934	4.43419	4.16269	4.25068	4.44107
4.19047	4.41122	4.34565	4.1575	4.26999	4.43545	4.16296	4.25136	4.44211
4.19016	4.41253	4.34656	4.15803	4.2706	4.43677	4.16321	4.25197	4.44318
4.18979	4.41378	4.34748	4.15852	4.27125	4.43807	4.16344	4.25258	4.44423
4.18956	4.41499	4.34841	4.15899	4.27183	4.43927	4.16363	4.25325	4.44528
4.1892	4.41597	4.34937	4.1595	4.27236	4.44046	4.16393	4.25386	4.44646
4.18906	4.41702	4.35033	4.15982	4.27285	4.44157	4.16418	4.25452	4.44759
4.1889	4.41832	4.35129	4.1603	4.27343	4.44272	4.1645	4.25514	4.44878
4.18836	4.41946	4.35239	4.16073	4.27401	4.44386	4.16472	4.25579	4.45
4.18798	4.42054	4.3534	4.16107	4.27461	4.44498	4.16504	4.25632	4.45121
4.18758	4.42178	4.35444	4.16145	4.27521	4.44617	4.16534	4.25691	4.45244
4.18727	4.42296	4.35542	4.16188	4.27584	4.44719	4.16566	4.25752	4.45361
4.18709	4.42422	4.35642	4.16247	4.27643	4.44837	4.16605	4.25804	4.45486
4.1867	4.42531	4.35748	4.16305	4.27701	4.44964	4.16645	4.25853	4.45603
4.18639	4.42644	4.3585	4.16366	4.27772	4.4509	4.16685	4.25913	4.45722
4.18597	4.42741	4.35944	4.1641	4.27834	4.45224	4.16729	4.25973	4.45846
4.18516	4.42831	4.36047	4.16453	4.27895	4.45358	4.16759	4.26039	4.45967
4.18411	4.42923	4.36146	4.16495	4.27958	4.45491	4.16785	4.26104	4.46089
4.1832	4.43026	4.36249	4.16538	4.2803	4.45622	4.16804	4.26173	4.4621
4.18256	4.4312	4.3635	4.1658	4.28102	4.45758	4.16829	4.26241	4.46337
4.18193	4.43212	4.3646	4.16622	4.28168	4.4589	4.16864	4.26321	4.46471
4.18117	4.43291	4.36564	4.16662	4.28238	4.46032	4.16899	4.264	4.46607
4.18054	4.43371	4.36669	4.16701	4.28305	4.46164	4.16956	4.26473	4.46735
4.17981	4.43449	4.3676	4.16747	4.28385	4.46293	4.1701	4.26542	4.46871
4.17915	4.43527	4.36857	4.1679	4.28451	4.46427	4.17071	4.26615	4.47004
4.179	4.43624	4.36968	4.16833	4.28523	4.46579	4.17118	4.26693	4.47146
4.17871	4.43736	4.37077	4.16868	4.28597	4.46721	4.17159	4.26769	4.4728
4.1786	4.43844	4.37181	4.16909	4.28675	4.46862	4.17204	4.26844	4.47416
4.17838	4.43933	4.37275	4.1693	4.2875	4.47006	4.17246	4.26919	4.47564
4.17822	4.44047	4.37369	4.1695	4.28826	4.47152	4.17282	4.26995	4.47707
4.17804	4.4417	4.3747	4.16991	4.28903	4.47311	4.17319	4.27072	4.47844
4.17764	4.44299	4.37574	4.17035	4.28986	4.4746	4.17362	4.27147	4.47978
4.17729	4.44426	4.37672	4.17073	4.29071	4.47603	4.17407	4.27228	4.48111
4.1769	4.44537	4.3777	4.17112	4.29153	4.47745	4.17455	4.27315	4.48238
4.17643	4.44641	4.37862	4.17146	4.29233	4.47883	4.175	4.27406	4.4838
4.17584	4.44757	4.3797	4.17184	4.29305	4.48009	4.17544	4.27513	4.48521
4.17533	4.44867	4.38079	4.17219	4.29384	4.4814	4.17582	4.27625	4.48662
4.17488	4.44977	4.38182	4.17261	4.29463	4.48271	4.17618	4.27738	4.48803
4.17421	4.45092	4.38288	4.17293	4.29539	4.48397	4.17658	4.2785	4.48943
4.17355	4.45208	4.38398	4.17337	4.29621	4.48526	4.17699	4.2796	4.49082
4.17254	4.45324	4.38509	4.17378	4.29698	4.48653	4.17739	4.28056	4.49225
4.17187	4.45445	4.38627	4.17409	4.29769	4.48786	4.17791	4.28155	4.49361
4.17138	4.45567	4.38743	4.17452	4.2984	4.48925	4.17848	4.2825	4.49504
4.17067	4.45707	4.38852	4.17487	4.29913	4.49046	4.17908	4.28344	4.49628
4.17012	4.45838	4.38963	4.17518	4.29989	4.49172	4.17964	4.28437	4.49757
4.16947	4.45965	4.39076	4.17559	4.30054	4.49296	4.18022	4.28536	4.49887
4.16896	4.46101	4.39186	4.17604	4.30129	4.49415	4.18076	4.2864	4.5001
4.16813	4.4622	4.39302	4.1764	4.30204	4.49539	4.18129	4.28729	4.50145
4.16718	4.46344	4.39413	4.1768	4.30286	4.49662	4.18177	4.28806	4.50284
4.16636	4.46458	4.39522	4.1772	4.30378	4.49792	4.18224	4.28898	4.50412
4.16564	4.46558	4.39635	4.17754	4.30465	4.49932	4.18278	4.28987	4.50545
4.16498	4.46661	4.39757	4.1779	4.30557	4.50057	4.18334	4.2908	4.5068
4.16418	4.46761	4.39881	4.1782	4.30644	4.50182	4.18394	4.29174	4.50817
4.16337	4.46854	4.39984	4.17879	4.30726	4.50297	4.18447	4.29274	4.50945
4.16258	4.46942	4.40087	4.17934	4.30808	4.50419	4.18499	4.29365	4.51078
4.1617	4.47043	4.40186	4.1798	4.30893	4.50536	4.18555	4.29461	4.51205
4.16124	4.47134	4.40292	4.18023	4.30974	4.50646	4.18599	4.29554	4.51322
4.16071	4.47225	4.40401	4.18055	4.31054	4.50764	4.18639	4.29646	4.51441
4.16038	4.47311	4.40508	4.1809	4.31132	4.50881	4.18673	4.29725	4.51562
4.16001	4.474	4.4062	4.18116	4.31217	4.51	4.18706	4.29807	4.51685
4.15955	4.47511	4.40722	4.18136	4.31301	4.51118	4.18739	4.29876	4.51806
4.15909	4.47621	4.40831	4.18169	4.31383	4.51227	4.18774	4.29947	4.5192
4.15862	4.47719	4.40941	4.18214	4.31471	4.51336	4.18813	4.30021	4.52038
4.15812	4.47822	4.41043	4.18261	4.3155	4.51441	4.18858	4.30104	4.52156
4.15763	4.47921	4.41139	4.18322	4.31631	4.5155	4.18905	4.30189	4.52266
4.15679	4.48028	4.41235	4.18375	4.31716	4.51664	4.18945	4.30266	4.52377
4.15604	4.48137	4.41335	4.18435	4.31791	4.51775	4.18988	4.30335	4.52491
4.156	4.4823	4.41431	4.18501	4.31869	4.51885	4.19037	4.30402	4.52602
4.15608	4.4833	4.41529	4.18566	4.31943	4.51995	4.19086	4.30469	4.52715
4.15636	4.4842	4.41623	4.18629	4.32	4.52112	4.19127	4.30541	4.5283
4.15671	4.48501	4.41726	4.18691	4.32065	4.52227	4.19165	4.3062	4.52949
4.15713	4.48582	4.41829	4.1875	4.32132	4.52334	4.19207	4.30695	4.53067
4.15764	4.48658	4.41931	4.18828	4.32193	4.52447	4.19247	4.30773	4.5319
4.15813	4.4873	4.42026	4.18897	4.32259	4.52561	4.19288	4.30848	4.53306
4.15812	4.48793	4.42125	4.18957	4.32326	4.52671	4.19328	4.3093	4.53435
4.15816	4.48873	4.4223	4.19025	4.32384	4.52786	4.19373	4.3101	4.53565
4.15812	4.48971	4.42333	4.19095	4.32444	4.52899	4.1941	4.31096	4.5369
4.15774	4.49061	4.42433	4.19167	4.32504	4.53008	4.19448	4.31175	4.53814
4.15722	4.4915	4.4254	4.19231	4.32569	4.5313	4.19483	4.31258	4.53946
4.15701	4.49243	4.42642	4.19302	4.32627	4.53255	4.19524	4.31344	4.54078
4.15662	4.49331	4.42742	4.19371	4.32682	4.53382	4.19558	4.31434	4.54203
4.15653	4.49401	4.42842	4.19443	4.32747	4.53512	4.1961	4.31522	4.54332
4.15657	4.49467	4.42947	4.19516	4.32813	4.5365	4.19663	4.31611	4.54465
4.15669	4.49539	4.43047	4.19589	4.32876	4.53788	4.1972	4.317	4.54591
4.157	4.49594	4.43146	4.19656	4.32939	4.53922	4.19771	4.31795	4.54713
4.15748	4.49651	4.43248	4.19724	4.33001	4.54059	4.19827	4.31884	4.54833
4.15781	4.49703	4.43351	4.19783	4.33061	4.54199	4.19885	4.31975	4.54953
4.15776	4.49755	4.43462	4.19848	4.33137	4.54335	4.19938	4.32063	4.55061
4.15758	4.49812	4.43568	4.19904	4.33211	4.54462	4.19996	4.32148	4.55181
4.15746	4.49863	4.43681	4.19958	4.33286	4.54595	4.20048	4.32235	4.55296
4.15758	4.49919	4.43797	4.20009	4.33365	4.54726	4.20108	4.3232	4.5541
4.1577	4.49968	4.43913	4.20061	4.33446	4.54854	4.20171	4.3241	4.55515
4.15788	4.50014	4.44021	4.20119	4.33529	4.5499	4.20239	4.32498	4.55615
4.15816	4.50055	4.4413	4.20177	4.33609	4.55126	4.20301	4.32583	4.55713
4.1587	4.50114	4.44243	4.20225	4.33682	4.55248	4.20387	4.32664	4.55817
4.159	4.50178	4.44357	4.20278	4.33775	4.55368	4.20463	4.32745	4.55915
4.15953	4.50246	4.44466	4.20322	4.33866	4.55493	4.20536	4.32824	4.56018
4.15996	4.50303	4.44581	4.20384	4.33961	4.55614	4.20612	4.32894	4.56123
4.16012	4.50357	4.44692	4.20446	4.34056	4.55728	4.20683	4.32965	4.56222
4.16057	4.50431	4.44818	4.20506	4.34157	4.55839	4.20757	4.33029	4.56319
4.1604	4.50485	4.44943	4.20552	4.34258	4.55956	4.20826	4.33094	4.56417
4.16037	4.5053	4.4507	4.20592	4.34356	4.56069	4.20888	4.33167	4.56508
4.16038	4.50564	4.45192	4.20638	4.3446	4.56173	4.20942	4.33244	4.56605
4.16032	4.50591	4.4532	4.20671	4.34566	4.56275	4.21008	4.33322	4.56706
4.16059	4.50614	4.45445	4.20726	4.34676	4.56384	4.21064	4.33406	4.5681
4.16093	4.50666	4.45566	4.20762	4.34779	4.56487	4.21113	4.33487	4.56913
4.16129	4.50704	4.45684	4.2081	4.34891	4.5659	4.21161	4.33563	4.57025
4.16153	4.50742	4.45799	4.20857	4.35002	4.56695	4.21212	4.33642	4.57131
4.16165	4.50776	4.45915	4.20897	4.35112	4.56798	4.2125	4.33716	4.57234
4.16174	4.50801	4.46028	4.20939	4.35223	4.56904	4.21287	4.3379	4.57338
4.16178	4.50818	4.46142	4.20976	4.35333	4.57003	4.21339	4.33861	4.57452
4.16168	4.50818	4.46257	4.21019	4.35447	4.57113	4.21385	4.33933	4.57557
4.16169	4.5081	4.46373	4.2107	4.35549	4.57222	4.21427	4.34004	4.57656
4.16163	4.50811	4.46474	4.21111	4.35656	4.57332	4.21472	4.34072	4.57761
4.16179	4.50823	4.46575	4.21153	4.35756	4.57441	4.21525	4.34136	4.57864
4.16185	4.50821	4.46682	4.2121	4.35862	4.57548	4.21568	4.34202	4.57972
4.16201	4.50812	4.468	4.21253	4.35967	4.57673	4.21624	4.34265	4.58077
4.16224	4.50815	4.4691	4.21293	4.36068	4.57807	4.21676	4.34336	4.58178
4.16251	4.50827	4.47016	4.21325	4.36165	4.57933	4.21724	4.34403	4.58275
4.16286	4.5085	4.4712	4.21358	4.36267	4.58067	4.21757	4.34472	4.58362
4.16289	4.50855	4.47219	4.21396	4.36364	4.58214	4.21792	4.34533	4.58464
4.16293	4.50842	4.47322	4.21438	4.36454	4.5836	4.21825	4.34594	4.58569
4.16286	4.50828	4.47413	4.21483	4.36546	4.58493	4.21849	4.34658	4.58677
4.16249	4.50823	4.47503	4.21533	4.36635	4.58628	4.21872	4.34728	4.58786
4.16213	4.50788	4.47585	4.21577	4.36709	4.58767	4.21898	4.3479	4.58895
4.1616	4.50752	4.47661	4.21623	4.36794	4.58899	4.21916	4.34855	4.59007
4.16098	4.50736	4.47747	4.21674	4.3687	4.59025	4.21935	4.34915	4.59112
4.16044	4.50716	4.47836	4.21728	4.36948	4.59166	4.21955	4.34961	4.59217
4.15977	4.50697	4.47914	4.21779	4.37017	4.59298	4.21974	4.35021	4.59324
4.1591	4.50672	4.48004	4.21817	4.37081	4.59436	4.21997	4.35078	4.59433
4.15837	4.50633	4.48101	4.2185	4.37143	4.59579	4.22025	4.3513	4.59538
4.15767	4.50596	4.48195	4.21884	4.37198	4.59725	4.22058	4.35178	4.59637
4.157	4.50562	4.48284	4.21923	4.37257	4.59877	4.22099	4.35228	4.59732
4.15626	4.50531	4.48367	4.21977	4.3732	4.60028	4.22138	4.35277	4.59833
4.1553	4.50514	4.48449	4.22026	4.37381	4.60164	4.22189	4.35337	4.59937
4.15439	4.50519	4.48543	4.22077	4.37444	4.60312	4.22236	4.35384	4.6003
4.15406	4.50526	4.48651	4.22133	4.37509	4.60461	4.22285	4.35434	4.60132
4.15382	4.50546	4.48755	4.22187	4.37571	4.60601	4.22325	4.35482	4.6023
4.15355	4.50576	4.48859	4.22239	4.37639	4.60732	4.22376	4.35525	4.60327
4.15323	4.50603	4.48964	4.22284	4.37708	4.60865	4.22423	4.35563	4.60424
4.15292	4.50608	4.49062	4.22335	4.37776	4.60994	4.22461	4.3561	4.60526
4.15253	4.5063	4.49169	4.22382	4.37843	4.61129	4.22496	4.35659	4.60632
4.15203	4.50663	4.49268	4.22436	4.37909	4.61256	4.22536	4.357	4.6074
4.15179	4.50683	4.49358	4.22472	4.37969	4.61377	4.2257	4.3575	4.60848
4.15125	4.50693	4.49451	4.22498	4.38029	4.61498	4.2261	4.35787	4.60954
4.15072	4.50713	4.49553	4.22517	4.38088	4.61622	4.22648	4.35826	4.61068
4.15028	4.50734	4.49646	4.22538	4.38154	4.61745	4.22687	4.35866	4.61177
4.15009	4.5075	4.49748	4.22561	4.38215	4.61882	4.22731	4.3591	4.61294
4.14946	4.50762	4.49857	4.22577	4.38278	4.62023	4.22756	4.35954	4.61409
4.149	4.50778	4.49967	4.22585	4.38334	4.62167	4.22793	4.36001	4.61524
4.14834	4.50797	4.5007	4.22582	4.38396	4.623	4.22837	4.36042	4.61645
4.14757	4.50809	4.50175	4.22579	4.38462	4.62431	4.22877	4.36084	4.61764
4.14671	4.50836	4.50272	4.22573	4.38546	4.62563	4.22913	4.36129	4.61882
4.14621	4.50861	4.50372	4.22585	4.38628	4.62693	4.22946	4.36175	4.62004
4.14558	4.50888	4.50481	4.22601	4.38701	4.62824	4.22973	4.36229	4.62119
4.1449	4.50923	4.50591	4.22603	4.38778	4.62957	4.23015	4.3628	4.62234
4.144	4.5096	4.50704	4.22616	4.3885	4.63089	4.23035	4.36328	4.6236
4.14298	4.51003	4.50816	4.22611	4.38921	4.63225	4.23058	4.3638	4.62496
4.14198	4.51051	4.50919	4.22598	4.38991	4.63358	4.23083	4.36439	4.62634
4.14055	4.5108	4.51022	4.22587	4.39068	4.63498	4.23099	4.36499	4.62759
4.13954	4.51113	4.51133	4.22573	4.39138	4.63646	4.2312	4.36563	4.62881
4.13886	4.51144	4.51243	4.22567	4.39208	4.63795	4.23137	4.36628	4.6302
4.13811	4.51166	4.51358	4.2256	4.39271	4.63941	4.23155	4.3669	4.63158
4.13762	4.51184	4.51468	4.2253	4.3934	4.64092	4.23175	4.36753	4.633
4.13691	4.51184	4.51579	4.2252	4.39416	4.64235	4.23188	4.36829	4.63441
4.13642	4.51181	4.51698	4.22512	4.39493	4.64372	4.2321	4.36913	4.63578
4.13586	4.51167	4.51812	4.225	4.39562	4.6451	4.23227	4.36999	4.63719
4.13567	4.51145	4.51911	4.22477	4.39619	4.64655	4.23247	4.37077	4.63841
4.13537	4.5114	4.52023	4.22448	4.39675	4.64798	4.23263	4.37155	4.63961
4.13543	4.51144	4.52122	4.22417	4.3973	4.64943	4.23286	4.37233	4.64073
4.13508	4.5114	4.52223	4.22391	4.39796	4.65088	4.23307	4.37316	4.64184
4.1345	4.51139	4.52324	4.22361	4.39857	4.65219	4.23331	4.37399	4.64295
4.13399	4.51138	4.52422	4.22331	4.39918	4.65364	4.2336	4.37483	4.64401
4.13375	4.51144	4.5252	4.22303	4.3998	4.65505	4.23388	4.37567	4.64506
4.13383	4.51148	4.52603	4.22284	4.40051	4.65655	4.23403	4.37641	4.6461
4.13385	4.51153	4.52691	4.22261	4.40118	4.65797	4.23417	4.37715	4.64705
4.1339	4.51164	4.52778	4.22226	4.4018	4.65951	4.23429	4.37785	4.64802
4.13407	4.51165	4.52862	4.2218	4.4026	4.661	4.23455	4.37856	4.649
4.13429	4.51168	4.52952	4.22143	4.40334	4.66236	4.23488	4.3793	4.64994
4.13455	4.51159	4.5305	4.22108	4.40404	4.66365	4.23528	4.38005	4.65083
4.13463	4.51159	4.53142	4.22066	4.40479	4.66512	4.23571	4.38082	4.65171
4.13471	4.51156	4.53235	4.22024	4.40557	4.66646	4.23616	4.38163	4.65256
4.13507	4.51144	4.53338	4.21978	4.40635	4.66782	4.23665	4.38249	4.6535
4.13545	4.51128	4.53442	4.21932	4.40716	4.66914	4.23718	4.38315	4.65446
4.13584	4.51119	4.53534	4.21895	4.40792	4.67046	4.23771	4.38386	4.65551
4.13628	4.51108	4.53631	4.21838	4.4087	4.67175	4.23818	4.38452	4.65651
4.13675	4.51107	4.53729	4.21784	4.40947	4.67303	4.23854	4.38525	4.6574
4.13743	4.51104	4.53826	4.21751	4.41036	4.67429	4.23892	4.38594	4.65835
4.1383	4.51116	4.53915	4.21711	4.41127	4.67547	4.23928	4.38661	4.65938
4.13893	4.51116	4.54014	4.2168	4.41214	4.67673	4.23953	4.38734	4.66036
4.13947	4.51117	4.54116	4.21644	4.41305	4.67805	4.23983	4.38819	4.66134
4.13972	4.51138	4.54225	4.21619	4.41414	4.67935	4.24011	4.38897	4.66224
4.13938	4.51144	4.54344	4.21591	4.41513	4.6806	4.2404	4.38976	4.66325
4.13932	4.51156	4.5447	4.21569	4.41602	4.68188	4.24073	4.39055	4.66419
4.13911	4.51163	4.54588	4.21564	4.41688	4.68317	4.24107	4.3913	4.66519
4.13871	4.51173	4.54698	4.21556	4.41763	4.68443	4.24139	4.39209	4.66614
4.13823	4.51183	4.54824	4.21547	4.41838	4.68573	4.24165	4.39287	4.66715
4.13795	4.51209	4.5494	4.21543	4.41915	4.68698	4.2419	4.39372	4.66803
4.13776	4.51246	4.55053	4.21534	4.41997	4.68837	4.24213	4.39454	4.66892
4.13703	4.51266	4.55157	4.21537	4.42072	4.68976	4.24249	4.39531	4.66972
4.13606	4.51282	4.55266	4.21535	4.42141	4.69109	4.24279	4.39605	4.67051
4.13545	4.5129	4.55371	4.21533	4.42207	4.6924	4.2431	4.39674	4.67124
4.13505	4.51294	4.55475	4.21544	4.42279	4.69367	4.24347	4.39752	4.67198
4.13461	4.51302	4.55587	4.21551	4.42358	4.69496	4.24366	4.39832	4.67288
4.13407	4.51316	4.55689	4.21564	4.42423	4.69627	4.24391	4.39904	4.67374
4.13332	4.5132	4.55792	4.21571	4.42487	4.69761	4.24422	4.39982	4.67462
4.13273	4.51338	4.55894	4.21575	4.4255	4.69891	4.2445	4.40063	4.67551
4.13234	4.51355	4.55998	4.21587	4.42623	4.70024	4.2448	4.40141	4.67638
4.13184	4.51361	4.56097	4.21594	4.42691	4.70163	4.24512	4.40231	4.67729
4.13156	4.51369	4.5619	4.21598	4.42757	4.70305	4.24546	4.40314	4.67825
4.1312	4.51372	4.5628	4.21603	4.42825	4.70449	4.24579	4.40388	4.67922
4.1311	4.51378	4.56378	4.21604	4.42888	4.70584	4.24607	4.40469	4.68014
4.13097	4.51377	4.5647	4.21604	4.42946	4.70713	4.24635	4.40546	4.68109
4.131	4.51375	4.56568	4.21604	4.43009	4.70856	4.24666	4.40618	4.68203
4.13096	4.51354	4.56657	4.21596	4.43068	4.70989	4.24696	4.40685	4.683
4.13104	4.51344	4.56748	4.21598	4.43146	4.7112	4.24731	4.40753	4.68385
4.13091	4.51341	4.56844	4.21588	4.43235	4.71251	4.2476	4.4083	4.68483
4.13109	4.51368	4.5694	4.21588	4.43317	4.71381	4.24798	4.40909	4.68583
4.13135	4.5138	4.57036	4.21596	4.43402	4.71513	4.24839	4.4098	4.68671
4.13163	4.51381	4.57128	4.21594	4.43488	4.71644	4.24879	4.41057	4.6876
4.13169	4.51377	4.5723	4.21607	4.43582	4.71772	4.24915	4.4113	4.68862
4.13182	4.5137	4.57336	4.21598	4.43671	4.71903	4.24955	4.41201	4.68967
4.13184	4.51369	4.57438	4.21594	4.43772	4.72035	4.2498	4.4127	4.69084
4.13173	4.5137	4.57526	4.21591	4.43868	4.72174	4.25015	4.41341	4.69195
4.13151	4.51378	4.57617	4.2158	4.43964	4.72315	4.25049	4.41413	4.69308
4.13115	4.51378	4.57712	4.2156	4.44062	4.72455	4.25092	4.41489	4.69428
4.1308	4.51387	4.57807	4.21545	4.44158	4.72591	4.25136	4.4156	4.6954
4.13016	4.51386	4.57911	4.21537	4.44253	4.72726	4.25198	4.41636	4.69649
4.1297	4.51388	4.5802	4.21519	4.44351	4.72868	4.2525	4.41723	4.69761
4.1295	4.51379	4.58129	4.21503	4.44434	4.72997	4.25297	4.41807	4.69878
4.12922	4.51375	4.58237	4.21478	4.44522	4.73132	4.2535	4.41891	4.70003
4.12895	4.51373	4.58341	4.21458	4.44605	4.73258	4.254	4.41972	4.70119
4.12859	4.51364	4.58455	4.21437	4.44691	4.7339	4.25455	4.42047	4.70239
4.12838	4.51349	4.58573	4.21412	4.44789	4.73521	4.25498	4.4212	4.70359
4.12793	4.51331	4.58685	4.21377	4.44875	4.73643	4.25537	4.42191	4.70481
4.12768	4.51313	4.58798	4.2134	4.44962	4.7377	4.25556	4.42258	4.70607
4.12732	4.51288	4.58911	4.21301	4.45052	4.73889	4.2557	4.42327	4.70727
4.12681	4.51272	4.59027	4.21271	4.45144	4.74009	4.25592	4.42392	4.70857
4.12654	4.51247	4.59144	4.21236	4.45237	4.74136	4.25627	4.42445	4.70983
4.12602	4.51225	4.59258	4.212	4.45328	4.74255	4.25662	4.42503	4.71109
4.12564	4.51192	4.59369	4.21158	4.45405	4.74372	4.25692	4.42555	4.71242
4.12519	4.5117	4.59472	4.21103	4.45489	4.74485	4.25718	4.42626	4.71362
4.12506	4.51138	4.59576	4.21063	4.45576	4.7461	4.25742	4.42693	4.71483
4.12547	4.51104	4.59681	4.2101	4.45667	4.74727	4.25769	4.42755	4.71601
4.12595	4.51068	4.5978	4.20952	4.45754	4.74843	4.25807	4.42817	4.71723
4.12658	4.51038	4.59884	4.2091	4.45856	4.74947	4.25847	4.42869	4.71838
4.12729	4.50998	4.59985	4.2086	4.45952	4.75043	4.25882	4.42923	4.71952
4.12786	4.50975	4.6009	4.20809	4.46033	4.75138	4.25931	4.42963	4.72064
4.12857	4.50919	4.60195	4.20757	4.46131	4.75234	4.25977	4.43002	4.72162
4.12936	4.50882	4.60312	4.20711	4.46218	4.75339	4.26027	4.43036	4.72261
4.13031	4.50844	4.60421	4.20673	4.46311	4.7545	4.26074	4.43071	4.72365
4.13138	4.50804	4.60533	4.20628	4.46402	4.75556	4.26125	4.43114	4.72466
4.13214	4.50754	4.60649	4.20625	4.46492	4.7567	4.26172	4.43153	4.72574
4.133	4.50711	4.60771	4.2062	4.46572	4.75788	4.26211	4.43199	4.72674
4.1338	4.5069	4.6088	4.20619	4.46656	4.75908	4.26259	4.43249	4.72772
4.13427	4.50671	4.60981	4.20622	4.4674	4.76025	4.26301	4.43294	4.72877
4.13492	4.50655	4.61087	4.20625	4.46828	4.76141	4.2634	4.43362	4.72984
4.13565	4.50639	4.61193	4.20631	4.46914	4.76257	4.26387	4.43428	4.73084
4.13645	4.50626	4.61301	4.20633	4.46999	4.76376	4.26424	4.43488	4.73187
4.13715	4.50617	4.61414	4.20623	4.47081	4.76498	4.26471	4.43546	4.73304
4.13792	4.50612	4.61519	4.20625	4.47153	4.76597	4.26521	4.43619	4.7341
4.13874	4.50588	4.61621	4.20629	4.47224	4.76692	4.26567	4.43684	4.73518
4.13973	4.50567	4.61723	4.20638	4.47299	4.76785	4.2661	4.43743	4.73626
4.14081	4.5055	4.6183	4.20641	4.47374	4.76883	4.26647	4.43807	4.73741
4.14175	4.50527	4.61939	4.20632	4.47446	4.76974	4.26676	4.43872	4.73855
4.14264	4.50497	4.62044	4.20628	4.47519	4.77072	4.26713	4.43933	4.73967
4.14341	4.50462	4.62146	4.20631	4.47595	4.77169	4.26755	4.43994	4.74076
4.14424	4.50439	4.62256	4.20653	4.47671	4.77263	4.26793	4.44059	4.74186
4.1451	4.50399	4.62358	4.2069	4.47748	4.77355	4.26834	4.44129	4.74293
4.14591	4.50369	4.62462	4.20724	4.47825	4.77449	4.26876	4.44222	4.74396
4.14702	4.50339	4.62567	4.20774	4.47918	4.77539	4.26923	4.44311	4.74492
4.14786	4.50294	4.62659	4.20818	4.48011	4.77619	4.2696	4.44391	4.74597
4.14844	4.5025	4.62743	4.20863	4.48098	4.77686	4.26996	4.44474	4.74704
4.14914	4.50216	4.62828	4.20891	4.48185	4.77749	4.27036	4.44569	4.7482
4.14989	4.50176	4.6292	4.20919	4.48269	4.77818	4.27063	4.44661	4.74937
4.15069	4.50129	4.63001	4.20945	4.48348	4.77885	4.27079	4.44756	4.75056
4.15148	4.50088	4.6308	4.20969	4.4843	4.77933	4.27116	4.44846	4.75181
4.15219	4.50039	4.63156	4.20981	4.48513	4.77974	4.27149	4.44935	4.75307
4.15294	4.49996	4.63247	4.20987	4.4859	4.78012	4.27173	4.4502	4.75419
4.15343	4.49952	4.63337	4.20986	4.48674	4.78048	4.27185	4.45107	4.75532
4.15374	4.499	4.63418	4.20993	4.48758	4.78094	4.2719	4.45184	4.7565
4.15424	4.49861	4.63504	4.21008	4.48835	4.78137	4.27201	4.45257	4.75761
4.15451	4.49821	4.63596	4.21014	4.48909	4.78189	4.27221	4.45317	4.75884
4.15491	4.49779	4.63685	4.21025	4.48999	4.7823	4.27246	4.45373	4.75998
4.15495	4.49722	4.63758	4.21034	4.49081	4.7827	4.27277	4.45433	4.76118
4.15509	4.49665	4.6383	4.2103	4.49168	4.78304	4.27309	4.455	4.76246
4.15509	4.49635	4.63906	4.21022	4.49257	4.78332	4.27342	4.45558	4.76358
4.15522	4.496	4.63983	4.21014	4.49348	4.78354	4.27367	4.45626	4.76465
4.15522	4.49558	4.64071	4.20997	4.4944	4.78372	4.27398	4.45689	4.76574
4.15514	4.49523	4.64163	4.20987	4.49524	4.78399	4.27411	4.45747	4.76686
4.1552	4.49506	4.64245	4.20975	4.49607	4.78433	4.27439	4.458	4.7681
4.15526	4.49487	4.64344	4.20959	4.49691	4.78476	4.27464	4.45856	4.76927
4.15534	4.49474	4.6444	4.2095	4.49796	4.78507	4.27492	4.45915	4.7704
4.15533	4.49467	4.64538	4.20947	4.49892	4.78525	4.27511	4.45972	4.77149
4.1559	4.49454	4.64646	4.20937	4.49988	4.78536	4.27542	4.4603	4.7726
4.15655	4.49446	4.64755	4.20928	4.5008	4.78538	4.27571	4.46086	4.77365
4.15726	4.49421	4.64862	4.20911	4.50174	4.78537	4.27601	4.46143	4.77473
4.15757	4.49404	4.64973	4.20878	4.50263	4.78542	4.27633	4.46202	4.7759
4.15778	4.49389	4.65085	4.20869	4.50354	4.7855	4.27664	4.46253	4.77709
4.15798	4.49378	4.65198	4.20854	4.5043	4.78568	4.277	4.46308	4.77819
4.15817	4.49357	4.65309	4.20857	4.50502	4.78589	4.27747	4.46375	4.77928
4.15821	4.49354	4.65427	4.20854	4.50577	4.78604	4.27791	4.46436	4.78029
4.15796	4.49337	4.65542	4.20863	4.50649	4.78622	4.27846	4.465	4.78122
4.15796	4.4931	4.65659	4.20871	4.50723	4.7864	4.27896	4.46568	4.78217
4.1581	4.49294	4.65786	4.20886	4.508	4.78669	4.27953	4.46631	4.78313
4.15825	4.49275	4.65925	4.20882	4.50886	4.78685	4.28002	4.46689	4.78402
4.15843	4.49254	4.66057	4.20875	4.50966	4.78697	4.28048	4.46747	4.78494
4.15882	4.49231	4.6619	4.20887	4.51044	4.78718	4.28093	4.46804	4.78591
4.15927	4.49221	4.66328	4.20913	4.5112	4.78736	4.28135	4.46865	4.78677
4.15943	4.49217	4.66463	4.20933	4.51197	4.78745	4.28174	4.46935	4.78763
4.1596	4.49213	4.66605	4.20947	4.51268	4.78749	4.2821	4.47	4.78834
4.15946	4.49196	4.66744	4.20958	4.51348	4.78754	4.28237	4.47079	4.78899
4.15897	4.49172	4.66883	4.20973	4.51425	4.78766	4.28274	4.47156	4.78964
4.1584	4.49152	4.67017	4.20991	4.51508	4.78765	4.28306	4.47221	4.79038
4.15808	4.49127	4.67157	4.21025	4.51591	4.78747	4.28336	4.47293	4.79111
4.15772	4.49106	4.67303	4.2105	4.51668	4.78733	4.2837	4.47362	4.79173
4.15738	4.49112	4.67447	4.21078	4.51746	4.78729	4.284	4.47448	4.79225
4.15725	4.49105	4.67591	4.21119	4.5182	4.78722	4.28433	4.47529	4.7927
4.15717	4.49095	4.67729	4.21139	4.51896	4.78717	4.28463	4.47606	4.79309
4.15736	4.49086	4.67874	4.21139	4.51973	4.78704	4.28492	4.47685	4.79351
4.15764	4.49082	4.68007	4.21146	4.52052	4.78701	4.28521	4.47757	4.79394
4.15786	4.4909	4.6814	4.21145	4.52134	4.78705	4.28552	4.4782	4.79437
4.15797	4.4912	4.68276	4.21157	4.52219	4.78711	4.28581	4.47883	4.79479
4.15777	4.4914	4.68416	4.21164	4.52307	4.78724	4.28612	4.4796	4.7951
4.15769	4.49148	4.68553	4.21177	4.52395	4.78733	4.28638	4.48031	4.7954
4.15755	4.49156	4.68695	4.21174	4.52463	4.78734	4.28669	4.481	4.79581
4.15715	4.49149	4.68832	4.21176	4.52533	4.7874	4.28699	4.48173	4.79628
4.15678	4.49154	4.68965	4.21162	4.526	4.78731	4.28725	4.48249	4.79668
4.15661	4.49154	4.69092	4.21143	4.52671	4.78732	4.28751	4.48325	4.79688
4.15653	4.49168	4.69227	4.21133	4.52736	4.78745	4.28769	4.48401	4.79704
4.15686	4.49175	4.69355	4.21113	4.52797	4.7875	4.28794	4.48474	4.79725
4.15703	4.49201	4.69483	4.21087	4.52862	4.78755	4.28816	4.48538	4.79749
4.15716	4.49229	4.696	4.21056	4.52928	4.78748	4.28845	4.48609	4.79764
4.15738	4.49241	4.69718	4.21022	4.52991	4.78756	4.28868	4.48687	4.79771
4.1573	4.49259	4.69836	4.20997	4.53046	4.78751	4.28892	4.48763	4.79783
4.15715	4.49279	4.69958	4.20966	4.53098	4.78753	4.28913	4.48847	4.79799
4.15707	4.49293	4.7008	4.20937	4.53145	4.78757	4.28935	4.48934	4.79814
4.15715	4.49315	4.70206	4.20909	4.53193	4.78757	4.28953	4.49009	4.79831
4.1571	4.49321	4.70325	4.20884	4.5323	4.78752	4.28969	4.49081	4.79857
4.15696	4.49334	4.70443	4.20852	4.53268	4.78741	4.28978	4.49155	4.79875
4.15677	4.49338	4.70563	4.20842	4.53312	4.78726	4.28994	4.49228	4.79896
4.15694	4.49345	4.7068	4.20833	4.53347	4.78704	4.29008	4.49311	4.79906
4.15706	4.49351	4.70792	4.20818	4.53375	4.7868	4.29028	4.49385	4.79908
4.15705	4.4936	4.7091	4.20802	4.53401	4.78654	4.29049	4.49461	4.79902
4.15697	4.49374	4.71024	4.20775	4.53424	4.7863	4.29065	4.49535	4.79902
4.15703	4.49394	4.71138	4.20756	4.53447	4.78614	4.29088	4.49606	4.79898
4.15729	4.49424	4.71251	4.20738	4.53471	4.78599	4.29097	4.49674	4.79895
4.15735	4.49451	4.71363	4.20736	4.53484	4.78559	4.29108	4.49742	4.79885
4.15742	4.49454	4.71469	4.20731	4.53503	4.78519	4.2911	4.49809	4.79882
4.1576	4.49468	4.71571	4.20728	4.5351	4.78499	4.2911	4.4988	4.79879
4.1579	4.49484	4.71674	4.2073	4.53503	4.78494	4.29117	4.49951	4.79871
4.15819	4.49489	4.71778	4.20733	4.53497	4.78484	4.29113	4.50033	4.79859
4.15854	4.49511	4.71883	4.20764	4.53506	4.78471	4.29112	4.50102	4.79851
4.15865	4.4952	4.71989	4.20786	4.53513	4.78453	4.29105	4.50176	4.79834
4.15872	4.49537	4.72102	4.20801	4.53516	4.78433	4.29102	4.50249	4.79824
4.15911	4.49536	4.72209	4.20813	4.53523	4.78413	4.29098	4.5031	4.79811
4.1597	4.49515	4.72313	4.20851	4.53534	4.78398	4.29098	4.50376	4.79797
4.16011	4.49491	4.72416	4.20887	4.53542	4.78372	4.29098	4.50443	4.7978
4.16071	4.49471	4.72508	4.20921	4.53545	4.78341	4.29094	4.50512	4.79752
4.16183	4.49448	4.72595	4.20966	4.53544	4.78312	4.29095	4.50573	4.79727
4.16289	4.49445	4.72682	4.21009	4.53546	4.78274	4.29095	4.50635	4.797
4.1638	4.49449	4.72779	4.21067	4.5354	4.78244	4.29097	4.50701	4.79663
4.16455	4.49455	4.7288	4.21119	4.53529	4.78212	4.29095	4.50766	4.79625
4.16543	4.49452	4.72974	4.21159	4.53522	4.7818	4.29084	4.50836	4.79584
4.16644	4.49466	4.73077	4.21189	4.53518	4.78145	4.29071	4.50904	4.79546
4.16747	4.49471	4.73172	4.21205	4.53518	4.78105	4.29066	4.50973	4.79524
4.16804	4.4947	4.7328	4.2122	4.53528	4.7807	4.29074	4.51051	4.79498
4.16856	4.49473	4.73382	4.21237	4.53529	4.78043	4.29062	4.5113	4.79472
4.16907	4.49472	4.73493	4.21254	4.53529	4.78011	4.29052	4.51206	4.79435
4.1694	4.49465	4.73609	4.21265	4.53526	4.77977	4.29038	4.51281	4.7941
4.16987	4.49469	4.73715	4.21273	4.53515	4.77948	4.29022	4.51359	4.79389
4.17018	4.49474	4.73813	4.21289	4.53511	4.77917	4.29003	4.51436	4.79361
4.17031	4.49474	4.73915	4.21302	4.53508	4.77889	4.28987	4.51505	4.79331
4.17032	4.49466	4.74006	4.2131	4.53504	4.77859	4.28971	4.51585	4.79318
4.17061	4.49454	4.741	4.21307	4.53506	4.77828	4.28965	4.51656	4.79293
4.17074	4.49444	4.7418	4.213	4.53508	4.77796	4.28966	4.51733	4.79263
4.17073	4.49441	4.74254	4.21316	4.53506	4.77749	4.28967	4.5182	4.79239
4.17072	4.4943	4.74328	4.21328	4.53507	4.77705	4.28968	4.51902	4.79208
4.17056	4.49436	4.74402	4.21328	4.53506	4.77664	4.28974	4.51979	4.79179
4.17036	4.49443	4.74466	4.21336	4.53505	4.77636	4.28983	4.52063	4.79151
4.17017	4.49457	4.74532	4.21336	4.53505	4.77608	4.28988	4.52143	4.79119
4.17003	4.49476	4.74592	4.21335	4.53502	4.77573	4.28988	4.52226	4.79095
4.1699	4.49491	4.74642	4.21325	4.53505	4.77549	4.28987	4.52303	4.79071
4.16969	4.49515	4.74691	4.21312	4.535	4.7752	4.28987	4.52385	4.79038
4.16945	4.49536	4.74747	4.21301	4.53503	4.77501	4.28989	4.52456	4.79024
4.16931	4.49552	4.74797	4.21292	4.53506	4.77483	4.2899	4.52537	4.79009
4.16953	4.49569	4.7485	4.21278	4.53498	4.77468	4.28987	4.52612	4.78988
4.16954	4.496	4.74892	4.21285	4.5349	4.77454	4.28985	4.52686	4.7897
4.16957	4.49619	4.74919	4.21277	4.53463	4.77455	4.28982	4.52764	4.78961
4.17007	4.49641	4.74958	4.21272	4.53439	4.77462	4.28971	4.52841	4.7895
4.17024	4.49657	4.75004	4.21258	4.53419	4.77466	4.28956	4.52903	4.78939
4.1706	4.49674	4.75044	4.21243	4.53393	4.77468	4.28948	4.5297	4.78927
4.17089	4.49679	4.75079	4.21222	4.53369	4.77464	4.28956	4.53034	4.78923
4.17096	4.4968	4.75119	4.21208	4.53354	4.77461	4.28959	4.53093	4.78913
4.17157	4.49671	4.75163	4.21193	4.5333	4.77451	4.28962	4.53154	4.78903
4.17204	4.49663	4.75192	4.21159	4.53311	4.77441	4.28971	4.53222	4.78903
4.17259	4.49666	4.75222	4.21129	4.53294	4.77442	4.28971	4.53286	4.78892
4.17304	4.49669	4.75254	4.21096	4.53268	4.77431	4.28958	4.53348	4.78885
4.17354	4.49702	4.75279	4.2106	4.53243	4.77432	4.28949	4.53404	4.78888
4.17393	4.49734	4.75304	4.21022	4.53229	4.77432	4.28949	4.53462	4.78893
4.17453	4.49765	4.75331	4.20979	4.53223	4.77433	4.28946	4.5352	4.78901
4.17522	4.49781	4.75346	4.20937	4.53211	4.77446	4.28947	4.53576	4.789
4.17562	4.49798	4.75363	4.20895	4.53192	4.77449	4.28938	4.5362	4.78893
4.17601	4.49824	4.75374	4.20852	4.53175	4.77466	4.28933	4.53671	4.78894
4.17621	4.49854	4.75376	4.20804	4.53156	4.77485	4.28914	4.53723	4.78904
4.17641	4.49882	4.75383	4.20763	4.53135	4.77506	4.28894	4.53768	4.7891
4.17662	4.49903	4.75385	4.2072	4.53117	4.77529	4.28878	4.53813	4.78899
4.17668	4.49911	4.75391	4.20679	4.53096	4.77553	4.28862	4.53853	4.78895
4.17659	4.49908	4.75406	4.20653	4.53081	4.77573	4.28847	4.53882	4.78882
4.17672	4.4991	4.75427	4.20614	4.53066	4.77584	4.28831	4.53919	4.78862
4.1767	4.49909	4.75439	4.206	4.53052	4.77593	4.28823	4.53953	4.78846
4.17688	4.49901	4.75436	4.20586	4.53053	4.776	4.28814	4.53983	4.78825
4.17677	4.49897	4.75445	4.20563	4.53052	4.77607	4.28804	4.54015	4.78796
4.17658	4.49899	4.75449	4.20543	4.53051	4.77615	4.28788	4.5405	4.7878
4.17628	4.49895	4.75455	4.20524	4.53052	4.7763	4.28776	4.54078	4.78763
4.17591	4.49883	4.75455	4.20497	4.53052	4.77646	4.28757	4.54106	4.78744
4.17551	4.49889	4.75463	4.20483	4.53056	4.77656	4.28732	4.54136	4.7873
4.17476	4.49897	4.75471	4.20471	4.53059	4.77664	4.28716	4.54154	4.78708
4.17417	4.4992	4.75485	4.20459	4.53064	4.77668	4.28691	4.54182	4.78695
4.17398	4.49939	4.75496	4.20458	4.53063	4.77677	4.28674	4.54206	4.78692
4.17345	4.49951	4.75512	4.20443	4.53057	4.77681	4.28643	4.54228	4.78679
4.17344	4.49969	4.7552	4.20427	4.53049	4.77696	4.28615	4.54244	4.78688
4.17394	4.49971	4.75516	4.20407	4.53037	4.77716	4.28594	4.54263	4.787
4.17401	4.49975	4.75514	4.20394	4.53026	4.77734	4.28575	4.54283	4.78707
4.17451	4.49993	4.7552	4.20373	4.53015	4.77748	4.28553	4.54298	4.78706
4.17498	4.49997	4.75534	4.20379	4.53014	4.77753	4.28534	4.54313	4.78704
4.17547	4.4998	4.75547	4.20382	4.5302	4.77761	4.28504	4.54336	4.78701
4.17581	4.49969	4.75555	4.20377	4.53027	4.7776	4.28475	4.54354	4.787
4.17623	4.49943	4.7557	4.20376	4.53043	4.77757	4.28443	4.54365	4.78711
4.17715	4.49928	4.75572	4.20382	4.5306	4.77758	4.28412	4.54378	4.7872
4.17831	4.49899	4.75581	4.20396	4.53076	4.77752	4.28383	4.544	4.78723
4.17936	4.49874	4.75583	4.204	4.53095	4.77744	4.28353	4.5442	4.78722
4.18013	4.49856	4.75576	4.20389	4.53096	4.77742	4.28326	4.54437	4.78714
4.18121	4.49814	4.75563	4.20387	4.53098	4.77748	4.28301	4.54455	4.78718
4.18228	4.49793	4.7555	4.2037	4.53097	4.77748	4.28283	4.54459	4.78726
4.18334	4.49772	4.75538	4.20359	4.53112	4.77741	4.28265	4.54473	4.78728
4.18452	4.49742	4.75525	4.20342	4.53129	4.77741	4.28247	4.54478	4.78732
4.18539	4.49717	4.75522	4.20333	4.53135	4.77742	4.28225	4.54472	4.78727
4.18625	4.49687	4.75511	4.20332	4.53143	4.7774	4.28209	4.54464	4.78727
4.18692	4.49668	4.75493	4.2034	4.53157	4.77741	4.28184	4.54452	4.78717
4.18763	4.49649	4.75482	4.20347	4.53174	4.77734	4.2816	4.54441	4.78708
4.188	4.4965	4.75463	4.20346	4.53186	4.77727	4.28139	4.54443	4.78708
4.18838	4.49663	4.75473	4.2035	4.53191	4.77699	4.28123	4.54439	4.78703
4.18833	4.49669	4.75479	4.20352	4.53186	4.77669	4.28107	4.54422	4.78698
4.18851	4.49671	4.75481	4.20372	4.53169	4.77649	4.28099	4.54422	4.78692
4.18857	4.49681	4.7548	4.20387	4.53153	4.77632	4.28087	4.54418	4.78682
4.18857	4.49697	4.75477	4.20419	4.5314	4.77617	4.28077	4.54417	4.78673
4.18828	4.49722	4.75478	4.20447	4.53124	4.77595	4.28057	4.54419	4.7867
4.18798	4.49738	4.75469	4.20464	4.53111	4.77582	4.28032	4.54414	4.78658
4.18812	4.49762	4.7547	4.20478	4.53101	4.77549	4.28008	4.54401	4.78655
4.18817	4.49779	4.75466	4.20477	4.53089	4.77522	4.27987	4.54391	4.78643
4.1882	4.49786	4.75464	4.20471	4.53089	4.77497	4.27961	4.54373	4.78641
4.18815	4.49792	4.75467	4.20459	4.53096	4.7747	4.27936	4.54356	4.7865
4.18811	4.49777	4.7547	4.20447	4.53101	4.77442	4.27911	4.5434	4.78651
4.18811	4.49786	4.7547	4.20432	4.53103	4.77433	4.27891	4.54316	4.78663
4.18827	4.49799	4.75463	4.20412	4.53102	4.77418	4.27891	4.54297	4.78677
4.18861	4.49806	4.75452	4.20394	4.53098	4.77403	4.27886	4.54275	4.78674
4.18926	4.49796	4.7545	4.20379	4.531	4.77382	4.27886	4.54247	4.78674
4.18982	4.49788	4.75451	4.20366	4.53099	4.77372	4.27881	4.54226	4.78674
4.19056	4.49789	4.75461	4.20353	4.53104	4.77359	4.27878	4.54208	4.78672
4.19111	4.49808	4.75461	4.20333	4.53106	4.77345	4.27872	4.54193	4.78673
4.19177	4.49822	4.75461	4.20333	4.53119	4.77337	4.27868	4.54179	4.78668
4.19266	4.49845	4.75461	4.20333	4.53137	4.77346	4.2786	4.54162	4.78665
4.19355	4.49864	4.75451	4.20315	4.53153	4.77357	4.27854	4.54145	4.78673
4.19476	4.49865	4.75441	4.20302	4.53178	4.77356	4.27852	4.54119	4.78682
4.1957	4.49856	4.75418	4.20283	4.53193	4.7735	4.27838	4.54105	4.78685
4.1967	4.49849	4.754	4.20283	4.53217	4.77346	4.27831	4.5409	4.78679
4.19779	4.49846	4.75385	4.20296	4.53237	4.77343	4.27825	4.54077	4.78679
4.19905	4.49828	4.75373	4.20312	4.53259	4.77335	4.27825	4.54062	4.7867
4.20002	4.49802	4.75364	4.20337	4.53265	4.77332	4.27815	4.54047	4.78666
4.20061	4.49781	4.75356	4.20353	4.5328	4.77331	4.27797	4.54045	4.78669
4.20127	4.49747	4.75345	4.20356	4.53285	4.77327	4.27773	4.5404	4.78675
4.2019	4.49712	4.7533	4.20384	4.53286	4.77327	4.27756	4.54019	4.78669
4.2019	4.497	4.7532	4.20399	4.53291	4.77331	4.27745	4.54007	4.78662
4.20204	4.49689	4.75301	4.20422	4.53309	4.77339	4.27743	4.53982	4.78652
4.20232	4.49685	4.75291	4.20436	4.53337	4.7735	4.27735	4.53969	4.78651
4.2024	4.49698	4.75284	4.20445	4.53364	4.77352	4.27736	4.53953	4.78638
4.20288	4.4972	4.75275	4.20451	4.53375	4.77345	4.27727	4.53941	4.78631
4.20309	4.49738	4.75261	4.20474	4.53387	4.77343	4.27713	4.53944	4.7862
4.20279	4.49759	4.75249	4.2049	4.53396	4.77341	4.27711	4.53947	4.78629
4.20242	4.49802	4.75231	4.20499	4.53394	4.77333	4.27698	4.53946	4.7864
4.20176	4.49824	4.75224	4.20512	4.53397	4.77316	4.27679	4.53939	4.78639
4.20128	4.49861	4.7521	4.20518	4.5339	4.77292	4.27668	4.53932	4.78635
4.20072	4.49897	4.75199	4.2053	4.53386	4.77279	4.27659	4.53934	4.78636
4.20008	4.49941	4.75188	4.20536	4.5339	4.7726	4.27642	4.53934	4.7865
4.1995	4.49981	4.75177	4.20538	4.53386	4.77238	4.27635	4.53936	4.78671
4.19887	4.50005	4.7516	4.20522	4.53377	4.7722	4.27633	4.53938	4.7869
4.19824	4.5002	4.75148	4.20515	4.53373	4.77198	4.27636	4.53954	4.78702
4.19766	4.50043	4.75139	4.20499	4.53367	4.77176	4.27632	4.5396	4.78724
4.19728	4.50059	4.75137	4.20472	4.53364	4.77147	4.2762	4.53971	4.78739
4.1969	4.50081	4.75134	4.20437	4.53366	4.77142	4.27612	4.53976	4.78763
4.19615	4.50097	4.75135	4.20416	4.53373	4.77125	4.27606	4.5398	4.78782
4.19559	4.50105	4.75135	4.20384	4.53388	4.77099	4.27601	4.53982	4.78805
4.19469	4.50112	4.75134	4.20363	4.53393	4.77076	4.27603	4.5398	4.78839
4.19399	4.50116	4.75126	4.20338	4.53399	4.7707	4.27601	4.53974	4.78873
4.19399	4.50124	4.75112	4.20315	4.53403	4.77069	4.27595	4.53972	4.78907
4.19382	4.50141	4.75096	4.20291	4.53411	4.77064	4.27585	4.5397	4.78929
4.19348	4.5014	4.75088	4.20268	4.53408	4.77057	4.27583	4.53971	4.78942
4.19343	4.50149	4.75076	4.20256	4.53417	4.7705	4.27583	4.53959	4.78952
4.19308	4.50143	4.75062	4.20235	4.53422	4.77047	4.27588	4.53956	4.78954
4.19257	4.50149	4.75044	4.20229	4.5344	4.77041	4.27592	4.53958	4.7896
4.19218	4.50131	4.75031	4.20219	4.53455	4.77032	4.27592	4.53968	4.7896
4.19182	4.501	4.75017	4.20214	4.53479	4.77015	4.27597	4.53975	4.78962
4.19143	4.50081	4.75005	4.20198	4.5349	4.77006	4.27598	4.53979	4.78956
4.19075	4.50072	4.74993	4.20167	4.53502	4.76999	4.27603	4.53976	4.78965
4.19	4.50062	4.74985	4.20136	4.53522	4.77006	4.27601	4.53982	4.78969
4.18931	4.50054	4.74982	4.201	4.53541	4.77004	4.27615	4.53988	4.78976
4.18896	4.5003	4.7497	4.20085	4.53555	4.77013	4.27623	4.53984	4.78988
4.18882	4.50003	4.74956	4.20067	4.53573	4.77012	4.27636	4.53973	4.78993
4.18881	4.49984	4.74943	4.20077	4.53585	4.77018	4.2765	4.53972	4.79006
4.18867	4.49975	4.74931	4.20086	4.53596	4.77026	4.27651	4.53979	4.79015
4.18858	4.49971	4.74931	4.2009	4.53601	4.77021	4.27647	4.5398	4.79016
4.18866	4.49964	4.74923	4.20087	4.53606	4.77022	4.27653	4.53981	4.79024
4.18852	4.49971	4.74915	4.20098	4.53612	4.7702	4.27659	4.53983	4.79035
4.18871	4.4997	4.74906	4.20101	4.5361	4.77019	4.27655	4.53983	4.7905
4.18884	4.49974	4.749	4.20099	4.53612	4.77017	4.27647	4.5399	4.79061
4.18944	4.49982	4.7488	4.20101	4.53608	4.77004	4.27655	4.53994	4.79076
4.19005	4.5	4.74858	4.20109	4.53619	4.76987	4.27651	4.53996	4.79101
4.19062	4.50012	4.74858	4.20119	4.53628	4.76972	4.27645	4.53996	4.79127
4.19124	4.5003	4.7486	4.20117	4.53636	4.76961	4.27644	4.53989	4.79149
4.19188	4.50042	4.74861	4.20148	4.53645	4.76956	4.27636	4.53977	4.79174
4.19257	4.50054	4.74875	4.20178	4.53656	4.76945	4.27624	4.53972	4.79181
4.19355	4.50057	4.74874	4.2018	4.53663	4.76936	4.27596	4.53968	4.79187
4.19437	4.50064	4.74873	4.20186	4.53677	4.76925	4.27576	4.53964	4.79188
4.19449	4.50079	4.74855	4.20203	4.53685	4.7691	4.27548	4.53959	4.79189
4.19485	4.50066	4.74828	4.20215	4.53693	4.76906	4.27519	4.5395	4.79195
4.19492	4.50078	4.74806	4.20221	4.5371	4.76894	4.27496	4.53931	4.79189
4.19479	4.50103	4.74779	4.2023	4.53721	4.76882	4.27473	4.53919	4.79182
4.19502	4.50122	4.74763	4.20241	4.53735	4.76875	4.2746	4.53916	4.79179
4.19474	4.50148	4.74747	4.20245	4.53751	4.76875	4.27447	4.5391	4.79176
4.19446	4.50156	4.74729	4.20259	4.53764	4.76877	4.27442	4.53894	4.79172
4.19424	4.50149	4.7471	4.20267	4.53777	4.76873	4.27443	4.53877	4.79171
4.19443	4.50156	4.74684	4.20267	4.53781	4.76867	4.27446	4.53856	4.79174
4.19457	4.50164	4.74663	4.20277	4.53786	4.76863	4.2745	4.53843	4.79179
4.19498	4.50182	4.74643	4.2029	4.5378	4.76859	4.27456	4.5383	4.79176
4.19519	4.50203	4.74624	4.20306	4.53787	4.76849	4.27459	4.53812	4.79174
4.19518	4.50232	4.74608	4.20312	4.53788	4.76848	4.27468	4.53803	4.7915
4.19501	4.50275	4.74585	4.20315	4.53778	4.76849	4.27475	4.53802	4.79138
4.19463	4.50327	4.74581	4.20313	4.53777	4.76857	4.27482	4.53799	4.79123
4.1943	4.50381	4.74562	4.20322	4.53781	4.76869	4.27484	4.53791	4.791
4.194	4.5043	4.74538	4.20332	4.53777	4.76882	4.27487	4.53787	4.79086
4.19369	4.50484	4.7452	4.20339	4.53779	4.76901	4.27499	4.53777	4.7907
4.19359	4.50523	4.74501	4.20347	4.53763	4.76922	4.27509	4.5377	4.79059
4.19367	4.50554	4.7448	4.20357	4.53751	4.76947	4.27521	4.53768	4.79047
4.19349	4.50577	4.74467	4.2038	4.53735	4.76968	4.27536	4.53767	4.79033
4.19331	4.5059	4.74449	4.2038	4.53709	4.7699	4.27547	4.53762	4.79029
4.19321	4.50619	4.7443	4.20386	4.53689	4.77016	4.27539	4.53759	4.79018
4.19311	4.50647	4.74409	4.20392	4.53669	4.77051	4.2754	4.53759	4.79005
4.19275	4.5068	4.74385	4.20398	4.53653	4.77083	4.27543	4.53758	4.78996
4.19209	4.50713	4.74359	4.20415	4.5363	4.77111	4.2755	4.53761	4.7899
4.19108	4.50748	4.74325	4.20433	4.53605	4.77146	4.27546	4.53759	4.78991
4.19013	4.50799	4.7431	4.20453	4.53583	4.77169	4.27547	4.53765	4.78989
4.18913	4.50842	4.74287	4.20478	4.53564	4.77196	4.27541	4.5378	4.78996
4.1887	4.50893	4.74263	4.20498	4.53548	4.77211	4.27532	4.53794	4.78997
4.18844	4.50934	4.74238	4.20515	4.53525	4.77226	4.27532	4.53814	4.79009
4.18828	4.50973	4.74223	4.20535	4.53506	4.77242	4.27511	4.53822	4.79018
4.18789	4.51014	4.74214	4.20543	4.53496	4.7726	4.27486	4.53838	4.79032
4.18777	4.51054	4.74187	4.20555	4.53485	4.77274	4.27466	4.53855	4.79038
4.18771	4.51086	4.74164	4.20543	4.53482	4.77288	4.27445	4.53869	4.79045
4.18735	4.51126	4.74158	4.20528	4.53474	4.7729	4.27427	4.53886	4.79063
4.18709	4.5115	4.7414	4.20508	4.53477	4.77295	4.27416	4.53904	4.79077
4.18694	4.51151	4.74124	4.20507	4.53467	4.7729	4.27405	4.53915	4.791
4.18682	4.51147	4.74106	4.20508	4.53451	4.77285	4.27387	4.53929	4.79126
4.1865	4.5114	4.74096	4.20503	4.53457	4.7728	4.27376	4.53946	4.79148
4.18645	4.51127	4.74087	4.20472	4.53454	4.77267	4.2737	4.53958	4.79177
4.1863	4.51123	4.74079	4.20453	4.53453	4.77254	4.27362	4.5397	4.79186
4.18625	4.51127	4.74068	4.20437	4.53443	4.77232	4.2736	4.53975	4.79197
4.18601	4.51123	4.74064	4.2043	4.53439	4.77215	4.2737	4.53971	4.79203
4.18604	4.51104	4.7406	4.20418	4.53438	4.77196	4.27367	4.53969	4.79204
4.18611	4.51096	4.74058	4.20392	4.53437	4.77178	4.27359	4.53967	4.7921
4.18622	4.5111	4.74052	4.20366	4.53437	4.77162	4.27363	4.5396	4.79213
4.18611	4.51131	4.74038	4.20336	4.53434	4.77147	4.27366	4.53942	4.79218
4.18599	4.51146	4.74034	4.20304	4.53436	4.77123	4.27366	4.53929	4.79221
4.18601	4.51153	4.7403	4.20267	4.53431	4.77108	4.27363	4.5392	4.79216
4.18569	4.51155	4.7403	4.20228	4.53436	4.77093	4.2736	4.53902	4.79221
4.18529	4.51157	4.74029	4.20183	4.53438	4.77082	4.27372	4.53886	4.79218
4.1846	4.51157	4.74018	4.20146	4.53432	4.77072	4.27391	4.53876	4.79213
4.18399	4.51144	4.7402	4.20129	4.5342	4.77056	4.27405	4.5386	4.79209
4.18355	4.51123	4.74015	4.20126	4.5341	4.77047	4.27416	4.53849	4.79218
4.18291	4.51094	4.74016	4.20108	4.53395	4.77047	4.27427	4.53836	4.79238
4.18232	4.51063	4.74013	4.20098	4.53392	4.77049	4.27435	4.53825	4.79258
4.18177	4.51034	4.74002	4.20085	4.53392	4.77046	4.27447	4.5382	4.79273
4.18124	4.51014	4.73987	4.20074	4.53386	4.7705	4.27455	4.53809	4.7928
4.18095	4.50987	4.73978	4.20072	4.53363	4.77051	4.27462	4.538	4.79286
4.18076	4.50959	4.73968	4.20069	4.53343	4.7705	4.27471	4.53794	4.79299
4.1804	4.50931	4.73947	4.2007	4.53313	4.77046	4.27488	4.53795	4.79317
4.17977	4.50897	4.73944	4.20068	4.53285	4.77054	4.27499	4.53797	4.79333
4.17916	4.50871	4.73938	4.2007	4.53264	4.77056	4.27499	4.53801	4.79353
4.17867	4.50867	4.73932	4.20063	4.53238	4.77061	4.27497	4.53799	4.79355
4.17796	4.5087	4.73938	4.20057	4.53206	4.77068	4.27497	4.53792	4.79353
4.1772	4.5087	4.73946	4.20049	4.53175	4.77078	4.27488	4.53789	4.79357
4.17641	4.5087	4.73942	4.20058	4.53142	4.77084	4.27471	4.53791	4.79373
4.17586	4.50865	4.73936	4.20073	4.53108	4.77088	4.27461	4.53787	4.79391
4.17524	4.50881	4.73939	4.2009	4.53078	4.77087	4.27454	4.53784	4.79401
4.17446	4.50885	4.73932	4.20112	4.53055	4.77082	4.27449	4.53787	4.79419
4.17379	4.50881	4.73925	4.20135	4.53035	4.7709	4.27437	4.53794	4.79431
4.17301	4.50905	4.73917	4.20139	4.53016	4.77094	4.27428	4.53797	4.79443
4.17242	4.5092	4.73909	4.20157	4.52999	4.77093	4.27424	4.538	4.7945
4.17193	4.50933	4.73897	4.20168	4.52981	4.77101	4.27409	4.53809	4.79455
4.17152	4.5096	4.73889	4.20181	4.52951	4.77115	4.27414	4.53818	4.79471
4.17106	4.50979	4.73873	4.20197	4.5292	4.77132	4.27412	4.53835	4.7948
4.17054	4.51009	4.73871	4.20218	4.52896	4.77148	4.27407	4.53865	4.79487
4.17012	4.51034	4.73865	4.20237	4.5287	4.77175	4.27403	4.53882	4.79491
4.17017	4.51057	4.73868	4.2024	4.5285	4.77198	4.27395	4.53901	4.795
4.16994	4.51078	4.73883	4.20235	4.5283	4.7723	4.27389	4.53915	4.79507
4.1699	4.51111	4.73894	4.20241	4.52807	4.77258	4.27388	4.53922	4.79506
4.17	4.51134	4.73899	4.20254	4.52784	4.77294	4.27381	4.53915	4.79521
4.16997	4.51176	4.73908	4.20259	4.52763	4.77335	4.27375	4.53914	4.7954
4.17007	4.51209	4.73925	4.2027	4.52758	4.77368	4.27374	4.53903	4.79541
4.17026	4.51255	4.7394	4.20289	4.5275	4.77393	4.27378	4.5389	4.79541
4.17052	4.51295	4.73954	4.20309	4.52737	4.7742	4.27379	4.53874	4.79541
4.17084	4.51342	4.73965	4.20326	4.52722	4.77443	4.27379	4.53868	4.79538
4.17128	4.51373	4.73977	4.2034	4.5271	4.77468	4.27383	4.5386	4.7953
4.17162	4.51413	4.7399	4.20353	4.52696	4.77493	4.27385	4.53858	4.79526
4.1721	4.51437	4.73998	4.20354	4.52679	4.77517	4.27392	4.53858	4.7952
4.17236	4.51468	4.7402	4.2036	4.52662	4.77543	4.27389	4.53864	4.79522
4.17255	4.51502	4.74025	4.2034	4.52653	4.77566	4.2739	4.53876	4.79517
4.17302	4.51523	4.74042	4.20326	4.52648	4.77586	4.27386	4.53886	4.79504
4.17316	4.51555	4.74049	4.2031	4.52645	4.77612	4.27387	4.53889	4.79502
4.17299	4.51579	4.7404	4.20306	4.52647	4.77631	4.27385	4.53895	4.79502
4.17329	4.5159	4.74033	4.20306	4.52644	4.7766	4.27379	4.53904	4.79506
4.17317	4.51595	4.74029	4.20316	4.52634	4.77676	4.27382	4.53912	4.79509
4.17301	4.51592	4.74016	4.20331	4.52633	4.77688	4.27382	4.53923	4.79514
4.17273	4.51579	4.74006	4.20358	4.52621	4.77705	4.27381	4.53933	4.79521
4.17219	4.51573	4.73984	4.20385	4.52616	4.77714	4.27395	4.53947	4.79533
4.17169	4.51568	4.73967	4.20398	4.52614	4.77719	4.27404	4.53971	4.79542
4.17112	4.51565	4.73933	4.20402	4.52604	4.77727	4.27404	4.53986	4.7954
4.17071	4.51567	4.7391	4.20398	4.52602	4.77734	4.27397	4.53995	4.79543
4.17035	4.51571	4.73881	4.20398	4.52602	4.77739	4.27409	4.54008	4.79551
4.16976	4.51557	4.73842	4.20384	4.52606	4.77746	4.27424	4.54031	4.79555
4.16939	4.51548	4.73813	4.20371	4.52615	4.77743	4.27429	4.54055	4.79563
4.1691	4.51543	4.73783	4.20362	4.5262	4.77753	4.27436	4.54067	4.79578
4.16896	4.51533	4.73753	4.20326	4.5261	4.77764	4.27437	4.54073	4.79597
4.16881	4.5153	4.73726	4.20285	4.52612	4.77774	4.27434	4.54077	4.79614
4.1684	4.51519	4.737	4.20261	4.52621	4.77775	4.27434	4.54085	4.79621
4.16804	4.51515	4.73677	4.20256	4.52626	4.77786	4.27438	4.54097	4.79629
4.16764	4.51505	4.7366	4.20254	4.52627	4.77797	4.27452	4.54114	4.79651
4.16749	4.51493	4.73647	4.20251	4.52637	4.77807	4.27455	4.54115	4.79666
4.16739	4.51484	4.73637	4.20261	4.52652	4.7781	4.2746	4.54117	4.79674
4.16704	4.51485	4.73621	4.20267	4.52665	4.77803	4.27463	4.54117	4.79683
4.16686	4.51494	4.73598	4.20273	4.52671	4.778	4.27477	4.54119	4.7969
4.16656	4.5147	4.73583	4.20283	4.52685	4.77803	4.27503	4.54113	4.79705
4.16636	4.51449	4.7357	4.20284	4.52695	4.77803	4.27517	4.54119	4.79725
4.16617	4.51413	4.7356	4.20283	4.52699	4.77803	4.27522	4.54111	4.79729
4.16588	4.51382	4.73547	4.20279	4.52698	4.77811	4.27527	4.54103	4.79738
4.16576	4.51359	4.73534	4.20262	4.52703	4.77817	4.27533	4.54099	4.79761
4.16535	4.51338	4.73511	4.20241	4.52687	4.77819	4.27538	4.54101	4.79786
4.16493	4.51314	4.7349	4.20244	4.52683	4.77826	4.2754	4.54101	4.79812
4.16402	4.51293	4.73477	4.20247	4.52686	4.77831	4.27526	4.54086	4.79826
4.16301	4.51267	4.73465	4.20263	4.52681	4.77838	4.27511	4.54075	4.79837
4.16221	4.51247	4.73445	4.20276	4.52691	4.77837	4.27491	4.54068	4.79861
4.16144	4.51225	4.73422	4.20294	4.52698	4.77832	4.27474	4.54068	4.79882
4.16048	4.51213	4.73399	4.20312	4.52708	4.77839	4.27463	4.54065	4.79899
4.15999	4.51197	4.73372	4.20311	4.52712	4.77839	4.27474	4.54054	4.79928
4.15939	4.51178	4.73347	4.20317	4.52712	4.77845	4.27474	4.54034	4.79944
4.15888	4.51169	4.73321	4.2034	4.52718	4.77856	4.27473	4.54021	4.79964
4.15845	4.51151	4.73299	4.20351	4.52711	4.77863	4.27478	4.54014	4.79968
4.15809	4.51131	4.73274	4.20364	4.52701	4.7787	4.27484	4.54005	4.79967
4.1579	4.51135	4.73246	4.20378	4.52687	4.77871	4.27486	4.53991	4.79965
4.15776	4.51132	4.7323	4.2041	4.52672	4.77855	4.27482	4.53992	4.79965
4.15762	4.51146	4.73217	4.2044	4.52661	4.77856	4.27481	4.53975	4.79967
4.15744	4.51155	4.73197	4.20471	4.52654	4.77848	4.27476	4.53961	4.79971
4.15693	4.51152	4.73179	4.20502	4.52648	4.77852	4.27478	4.53952	4.79973
4.15629	4.51142	4.73155	4.2053	4.52638	4.77846	4.27484	4.53942	4.79973
4.15572	4.51144	4.73141	4.20564	4.52634	4.77846	4.27481	4.53933	4.79974
4.15492	4.51155	4.7313	4.20599	4.52631	4.77847	4.27478	4.53919	4.79965
4.15385	4.51184	4.73115	4.20619	4.52627	4.77849	4.27464	4.53913	4.79952
4.1532	4.512	4.7311	4.20639	4.52628	4.7785	4.27446	4.53897	4.79939
4.15248	4.51235	4.73112	4.20658	4.52628	4.77851	4.2744	4.53889	4.7993
4.15223	4.51256	4.73111	4.20682	4.52634	4.77839	4.27438	4.53877	4.79928
4.15188	4.51274	4.73128	4.20703	4.52639	4.77835	4.2744	4.53864	4.79934
4.15176	4.51284	4.73148	4.2072	4.52647	4.77827	4.2744	4.53839	4.79936
4.15156	4.513	4.73177	4.20743	4.52657	4.77825	4.27428	4.53822	4.7994
4.15161	4.51312	4.73208	4.20775	4.5267	4.77826	4.27431	4.53805	4.79938
4.15127	4.51347	4.73233	4.20804	4.5268	4.77818	4.27427	4.53791	4.79941
4.15089	4.51369	4.73255	4.20827	4.52686	4.77813	4.27423	4.53784	4.79943
4.15132	4.51397	4.73279	4.20841	4.52689	4.77805	4.27415	4.5378	4.79951
4.15203	4.51419	4.73298	4.20863	4.52694	4.77799	4.274	4.53777	4.79973
4.15299	4.51442	4.73312	4.2089	4.52697	4.77786	4.27382	4.53766	4.79994
4.15348	4.51469	4.73342	4.2089	4.52705	4.77771	4.27355	4.53753	4.80007
4.15431	4.51482	4.73365	4.20894	4.52715	4.77774	4.27329	4.53754	4.8003
4.1552	4.51493	4.734	4.20892	4.52728	4.7779	4.27318	4.53752	4.80049
4.15607	4.51498	4.73431	4.20896	4.52747	4.77799	4.27322	4.53751	4.80066
4.15679	4.51499	4.73465	4.20873	4.52767	4.77805	4.27334	4.53755	4.80084
4.15744	4.51511	4.73504	4.20852	4.52781	4.7781	4.27342	4.53758	4.80101
4.15785	4.51528	4.73532	4.20848	4.528	4.77816	4.27354	4.5376	4.80105
4.15818	4.51533	4.7356	4.20827	4.52816	4.77823	4.2737	4.53768	4.80107
4.15845	4.51528	4.73575	4.20826	4.52836	4.77825	4.27366	4.53777	4.8011
4.15884	4.51532	4.73609	4.20819	4.52856	4.77824	4.27355	4.53781	4.80104
4.15883	4.51556	4.73638	4.20812	4.5288	4.77822	4.27337	4.53786	4.80105
4.15908	4.51573	4.73668	4.20806	4.52892	4.77818	4.27334	4.53786	4.80107
4.15875	4.51604	4.73694	4.20789	4.52916	4.77808	4.27332	4.53794	4.80109
4.15854	4.51634	4.73717	4.20784	4.52933	4.77795	4.27332	4.53797	4.80111
4.15785	4.51663	4.73738	4.20785	4.52951	4.77783	4.27336	4.53801	4.80119
4.15709	4.51697	4.73762	4.20779	4.52962	4.77768	4.27343	4.53805	4.80132
4.15639	4.5173	4.73788	4.20766	4.52976	4.77749	4.27351	4.53815	4.80132
4.15553	4.51749	4.73812	4.20744	4.52989	4.77736	4.27362	4.53822	4.8013
4.15493	4.51783	4.73828	4.20737	4.53	4.77724	4.27371	4.53834	4.8013
4.15394	4.51813	4.73835	4.20725	4.53007	4.77705	4.27364	4.53845	4.80133
4.15336	4.51838	4.73842	4.20719	4.53008	4.77689	4.27358	4.53852	4.80145
4.15294	4.51868	4.73852	4.20705	4.53015	4.77677	4.27359	4.53862	4.80156
4.15266	4.51893	4.7387	4.207	4.53025	4.77666	4.27368	4.53868	4.80172
4.15189	4.51923	4.73882	4.20695	4.53045	4.77655	4.27379	4.53876	4.80191
4.15153	4.51961	4.73897	4.20683	4.53054	4.77652	4.27387	4.53884	4.802
4.15094	4.51994	4.73909	4.20685	4.53063	4.77649	4.27393	4.53887	4.80204
4.15019	4.52015	4.73919	4.20674	4.53074	4.77647	4.27397	4.53889	4.80196
4.1498	4.52041	4.73921	4.20664	4.53083	4.77647	4.27393	4.53887	4.80196
4.1492	4.52076	4.73921	4.20654	4.53097	4.77649	4.27389	4.53887	4.80195
4.1492	4.52105	4.73913	4.20644	4.53117	4.77653	4.27382	4.53886	4.80195
4.14952	4.52135	4.73923	4.20636	4.53139	4.77644	4.27375	4.53884	4.80193
4.14978	4.52173	4.73935	4.20632	4.53154	4.7764	4.2737	4.5388	4.80197
4.15034	4.52198	4.73949	4.20622	4.53171	4.77648	4.27371	4.5388	4.80202
4.15094	4.52217	4.73958	4.20592	4.53196	4.7766	4.27372	4.53875	4.80223
4.15146	4.5223	4.73961	4.20575	4.5321	4.77663	4.27369	4.53871	4.80244
4.15206	4.52259	4.73966	4.20567	4.53225	4.77672	4.27369	4.53873	4.80253
4.15261	4.52275	4.73973	4.20549	4.53231	4.77684	4.27364	4.53872	4.80257
4.15314	4.52277	4.73981	4.20523	4.53231	4.77685	4.27361	4.53875	4.8026
4.15357	4.52288	4.73984	4.20515	4.5323	4.77696	4.27357	4.53872	4.80252
4.15404	4.52303	4.74005	4.20501	4.53226	4.77707	4.27358	4.53883	4.80247
4.15428	4.52302	4.74023	4.20485	4.53231	4.77718	4.27358	4.53882	4.80238
4.15459	4.52305	4.74041	4.20487	4.5324	4.77726	4.27355	4.53883	4.80229
4.15517	4.52311	4.74051	4.20489	4.53252	4.77728	4.27356	4.53883	4.80225
4.15525	4.52318	4.74065	4.20489	4.53258	4.77728	4.27361	4.53882	4.80209
4.15547	4.52319	4.74079	4.20488	4.53267	4.77725	4.27367	4.53883	4.80209
4.1558	4.52312	4.74082	4.20475	4.53279	4.77726	4.27374	4.53875	4.80204
4.15537	4.52299	4.74087	4.2047	4.53292	4.77709	4.27379	4.53866	4.80199
4.15522	4.52297	4.74091	4.20471	4.53296	4.77693	4.2739	4.53854	4.80203
4.15528	4.52277	4.74097	4.20479	4.53304	4.77684	4.27392	4.5385	4.80187
4.15505	4.52242	4.74102	4.20488	4.53313	4.77676	4.27395	4.53855	4.80169
4.15488	4.52205	4.74103	4.20494	4.53312	4.77643	4.27397	4.53853	4.80145
4.15478	4.52173	4.74109	4.20498	4.53322	4.77614	4.27406	4.53851	4.80121
4.15476	4.52163	4.74122	4.20519	4.53328	4.77596	4.27411	4.53843	4.80089
4.1548	4.52154	4.74126	4.20541	4.53332	4.77583	4.27422	4.53832	4.80066
4.15488	4.52151	4.74133	4.20561	4.53339	4.77568	4.27429	4.53824	4.80051
4.15506	4.52137	4.7414	4.2059	4.5334	4.77559	4.27436	4.53814	4.8004
4.15531	4.52121	4.74146	4.20617	4.5335	4.77551	4.27445	4.53807	4.80034
4.15545	4.52083	4.74144	4.20648	4.53358	4.7753	4.27451	4.53803	4.80038
4.15554	4.52056	4.74149	4.20664	4.53361	4.77516	4.27456	4.53804	4.80042
4.1554	4.52023	4.74152	4.20681	4.53373	4.77503	4.2746	4.53807	4.80048
4.15534	4.52	4.74157	4.207	4.5339	4.77491	4.2746	4.53803	4.80045
4.15549	4.51986	4.74158	4.20718	4.53405	4.77481	4.27461	4.538	4.80053
4.15556	4.51955	4.74151	4.20737	4.53423	4.77464	4.27458	4.53793	4.80051
4.15567	4.51923	4.74148	4.20756	4.53444	4.77454	4.27454	4.53787	4.80046
4.15581	4.51892	4.74139	4.20775	4.5346	4.77463	4.27456	4.53777	4.80048
4.15588	4.51884	4.74146	4.20777	4.53468	4.77456	4.27452	4.53773	4.80052
4.15615	4.51867	4.74149	4.20797	4.53474	4.77441	4.27453	4.53769	4.80052
4.15584	4.51852	4.74145	4.20808	4.53483	4.77429	4.27436	4.53759	4.80054
4.15565	4.51829	4.7414	4.20811	4.53494	4.77436	4.27423	4.53752	4.80061
4.15548	4.51799	4.74141	4.20808	4.53498	4.77449	4.27409	4.53742	4.80065
4.15517	4.51767	4.74141	4.20803	4.535	4.77459	4.27393	4.53734	4.80068
4.15482	4.51764	4.74149	4.20785	4.53504	4.77467	4.27377	4.53722	4.80054
4.15446	4.51746	4.74145	4.2078	4.53509	4.77486	4.27364	4.53711	4.80047
4.15386	4.51746	4.7414	4.20789	4.53511	4.77494	4.27354	4.53698	4.80035
4.15336	4.5173	4.74135	4.2079	4.53519	4.77506	4.2734	4.53697	4.80024
4.15298	4.51719	4.74125	4.20775	4.53511	4.77518	4.27329	4.53705	4.80012
4.15244	4.51699	4.74119	4.20779	4.53502	4.77527	4.27313	4.5371	4.80002
4.15214	4.51702	4.74107	4.20774	4.53493	4.7753	4.27295	4.53716	4.79993
4.15177	4.51694	4.74091	4.20769	4.53479	4.77529	4.27278	4.53722	4.79989
4.15114	4.51675	4.74075	4.20756	4.53469	4.7752	4.27267	4.53724	4.7998
4.1508	4.51668	4.74067	4.20747	4.53453	4.77523	4.27233	4.53726	4.79968
4.15045	4.51659	4.7406	4.20718	4.53443	4.7753	4.27206	4.53722	4.79971
4.14988	4.51637	4.74057	4.20692	4.53437	4.77537	4.27186	4.53713	4.79952
4.14924	4.51608	4.74054	4.20659	4.53424	4.77546	4.2716	4.53704	4.79934
4.1484	4.51585	4.7405	4.20634	4.53412	4.7756	4.27139	4.53695	4.79927
4.14735	4.51562	4.74044	4.20603	4.53398	4.77574	4.27112	4.53678	4.7992
4.14666	4.51522	4.7404	4.20586	4.53385	4.77587	4.27091	4.53661	4.7991
4.14613	4.51468	4.74038	4.20569	4.53357	4.77596	4.27071	4.53647	4.799
4.14571	4.51423	4.74024	4.20556	4.5333	4.77609	4.27058	4.53638	4.79902
4.14555	4.5138	4.74007	4.20544	4.53306	4.77608	4.2704	4.53629	4.79897
4.14556	4.51322	4.74009	4.20541	4.53282	4.77586	4.27029	4.53619	4.79903
4.14578	4.51272	4.74014	4.20544	4.53258	4.77567	4.27023	4.53609	4.799
4.1462	4.51232	4.74022	4.20539	4.53233	4.77546	4.27019	4.53599	4.79903
4.14675	4.51175	4.74028	4.20531	4.53211	4.77526	4.27016	4.53594	4.79906
4.14708	4.51121	4.74026	4.20511	4.53185	4.77512	4.27025	4.53589	4.79907
4.14744	4.51084	4.74026	4.20504	4.53161	4.77493	4.27033	4.53582	4.79913
4.14776	4.51045	4.74024	4.20493	4.53132	4.77474	4.27028	4.53577	4.79924
4.14813	4.50996	4.74032	4.20482	4.53102	4.77445	4.27026	4.53568	4.79937
4.14835	4.50961	4.74034	4.20481	4.53077	4.77414	4.27027	4.53555	4.79961
4.14878	4.50916	4.74032	4.20487	4.53048	4.77381	4.27027	4.53538	4.79993
4.14947	4.50883	4.74036	4.20491	4.5303	4.77344	4.27019	4.53513	4.80031
4.15033	4.5084	4.74052	4.20505	4.5301	4.77329	4.27018	4.53482	4.80065
4.15126	4.50808	4.74064	4.20513	4.5299	4.77295	4.27004	4.53452	4.80108
4.15211	4.50795	4.74078	4.20525	4.52966	4.77263	4.26998	4.5342	4.80135
4.15219	4.50795	4.7409	4.20537	4.52943	4.77221	4.26998	4.53386	4.80163
4.15172	4.50783	4.74103	4.20546	4.52926	4.77187	4.27011	4.53364	4.80187
4.15129	4.50783	4.74118	4.20549	4.52912	4.77136	4.27015	4.53343	4.80205
4.15126	4.50786	4.74125	4.20561	4.52896	4.77092	4.27024	4.53326	4.80219
4.15107	4.5078	4.74132	4.20571	4.52878	4.77065	4.27032	4.53312	4.8024
4.15089	4.5078	4.74136	4.20588	4.5287	4.7704	4.27038	4.53297	4.80264
4.15072	4.50779	4.74152	4.20592	4.52859	4.76996	4.27043	4.53276	4.80281
4.15058	4.5078	4.74161	4.2057	4.52852	4.76975	4.27059	4.53253	4.80284
4.1505	4.50791	4.74169	4.20552	4.5285	4.76956	4.27068	4.53235	4.80296
4.15014	4.50815	4.74178	4.20538	4.52842	4.76939	4.27076	4.53228	4.80317
4.15007	4.50823	4.74186	4.20525	4.5284	4.76925	4.27079	4.53214	4.8033
4.15002	4.50835	4.7419	4.2051	4.52837	4.76923	4.27077	4.53203	4.80346
4.15001	4.50839	4.74199	4.20496	4.52837	4.76921	4.27076	4.53193	4.80355
4.14986	4.50836	4.74208	4.20477	4.52841	4.76919	4.27068	4.5318	4.80368
4.14993	4.50814	4.74219	4.20461	4.52849	4.76937	4.2705	4.53163	4.80383
4.14984	4.50797	4.74228	4.2044	4.52861	4.7694	4.27035	4.53149	4.80399
